# Supplementary material for: Shared genetic correlations between kidney diseases and sepsis
Source: Front Endocrinol (Lausanne). 2024 Jul 17;15:1396041. doi: 10.3389/fendo.2024.1396041 (PMC11288879; doi:10.3389/fendo.2024.1396041)
Supplement: Supplementary file 1 [file Table_1.xlsx]

## Sheet: Table S1
Traits	N	Case	Control	PMID
BUN	480698			PMID: 31152163
eGFR	480698			PMID: 31152163
Creatinine	110051			PMID: 35213538
UA	110347			PMID: 23263486
UACR	547361			PMID: 31511532
Kidney neoplasm	456348	1103	455245	PMID: 34737426
Kidney stones	456348	2766	453582	PMID: 34737426
IgA nephropathy	477784	15587	462197	PMID: 34737426
Diabetic nephropathy	452280	1032	451248	PMID: 34737426
Sepsis	344644	12301	332343	PMID: 36653562

## Sheet: Table S2
Trait 1	Trait 2	Correlation	low	up	se	Z	P
BUN	Sepsis	0.2329	0.104324	0.361476	0.0656	3.5502	0.0004
eGFR	Sepsis	0.0296	-0.091332	0.150532	0.0617	0.479741	0.631
IgA nephropathy	Sepsis	0.1912	-0.183552	0.565952	0.1912		0.2326
Diabetic nephropathy	Sepsis	0.5773	-0.554208	1.70881	0.5773	-0.6216	0.0794
Kidney neoplasm	Sepsis	0.0043	-0.049992	0.058592	0.0277	0.1553	0.8766
Kidney stones	Sepsis	0.4325	0.23454	0.63046	0.101	4.2821	1.8517e-05
Creatinine	Sepsis	0.2442	0.152472	0.335928	0.0468	5.2138	1.8501e-07
UA	Sepsis	0.4699	0.33564	0.60416	0.0685	6.8552	7.1224e-12
UACR	Sepsis	0.2108	0.108292	0.313308	0.0523	4.0275	5.6374e-05

## Sheet: Table S3
Trait1	Trait2	Trait pairs	GenomicLocus	uniqID	Chromosome	start	end	Genomic Boundary	Position	Lead SNP	P	nSNPs	nGWASSNPs	CADD	RDB	annot	symbol
BUN	Sepsis	BUN&Sepsis	1q22	1:155076505:A:G	1	155013708	156005431	1:155013708-156005431	155076505	rs11264313	5.83746e-10	504	277	0.524	6	intergenic	EFNA3, Y_RNA
BUN	Sepsis	BUN&Sepsis	3q22.3	3:135819934:A:G	3	135462536	136816214	3:135462536-136816214	135819934	rs6793835	3.60868e-08	1011	635	0.509	6	intronic	PPP2R3A
BUN	Sepsis	BUN&Sepsis	4q21.1	4:77368847:A:G	4	76814640	77693256	4:76814640-77693256	77368847	rs17319721	1.8704e-11	385	262	13.98	2b	intronic	SHROOM3
BUN	Sepsis	BUN&Sepsis	5p13.1	5:40699684:A:T	5	39758532	41267218	5:39758532-41267218	40699684	rs4509070	2.96486e-11	890	548	6.76	6	intergenic	PTGER4, TTC33
BUN	Sepsis	BUN&Sepsis	6p12.3	6:51061448:G:T	6	50526289	51370132	6:50526289-51370132	51061448	rs283561	1.29352e-09	405	256	0.004	NA	intergenic	FTH1P5, RP3-437C15.2
BUN	Sepsis	BUN&Sepsis	8q24.21	8:127501076:A:T	8	127485569	127630223	8:127485569-127630223	127501076	rs73705665	3.00239e-08	67	52	2.05	7	ncRNA_intronic	RP11-103H7.1
BUN	Sepsis	BUN&Sepsis	11p14.1	11:30751955:C:T	11	30312421	31746547	11:30312421-31746547	30751955	rs685270	1.71566e-10	182	91	2.258	3a	intergenic	RP5-1024C24.1, DCDC1
BUN	Sepsis	BUN&Sepsis	12q13.3	12:57807114:C:T	12	57272547	58422642	12:57272547-58422642	57807114	rs540730	9.88642e-14	347	232	0.037	7	intronic	R3HDM2
BUN	Sepsis	BUN&Sepsis	16q12.2	16:53806453:A:G	16	53579222	53848561	16:53579222-53848561	53806453	rs56094641	1.40934e-08	172	116	1.247	6	intronic	FTO
Creatinine	Sepsis	Creatinine&Sepsis	1p31.3	1:62931632:A:C	1	62833553	63372868	1:62833553-63372868	62931632	rs1167998	2.92463e-10	534	469	1.812	6	intronic	DOCK7
Creatinine	Sepsis	Creatinine&Sepsis	8p23.1	8:9390529:C:T	8	7626198	10383226	8:7626198-10383226	9390529	rs6980728	6.81984e-09	4198	3906	0.517	7	intergenic	RP11-375N15.1, RP11-375N15.2
Creatinine	Sepsis	Creatinine&Sepsis	11p14.1	11:30749090:C:T	11	30630607	31388640	11:30630607-31388640	30749090	rs963837	1.17143e-08	142	130	7.588	NA	intergenic	RP5-1024C24.1, DCDC1
Creatinine	Sepsis	Creatinine&Sepsis	13q14.3	13:51076440:C:T	13	50423680	51423481	13:50423680-51423481	51076440	rs1327653	2.70026e-08	277	242	4.427	NA	intergenic	NA, NA
UACR	Sepsis	UACR&Sepsis	2p11.2	2:85790316:A:T	2	85680453	85918616	2:85680453-85918616	85790316	rs35565292	4.0779e-09	277	165	2.387	6	intronic	VAMP8
UACR	Sepsis	UACR&Sepsis	2q33.2	2:203863736:C:T	2	202869199	204445015	2:202869199-204445015	203863736	rs140750546	3.22131e-08	752	534	3.556	5	intergenic	RP11-544H14.1, NBEAL1
UACR	Sepsis	UACR&Sepsis	4q21.1	4:77414144:C:T	4	76814640	77693256	4:76814640-77693256	77414144	rs10008637	8.43983e-10	358	251	2.333	7	intronic	SHROOM3
UACR	Sepsis	UACR&Sepsis	8q24.13	8:126500031:C:G	8	126447308	126533955	8:126447308-126533955	126500031	rs28601761	3.52464e-10	145	102	13.83	7	ncRNA_intronic	RP11-136O12.2
UACR	Sepsis	UACR&Sepsis	13q14.3	13:51151633:A:G	13	50550018	51423481	13:50550018-51423481	51151633	rs1239707	3.52566e-08	313	219	3.019	NA	intergenic	NA, NA
Serum urate	Sepsis	Serum urate&Sepsis	4q22.1	4:88817431:A:G	4	88479645	89136066	4:88479645-89136066	88817431	rs2169611	3.01929e-08	392	54	5.704	NA	intergenic	HSP90AB3P, SPP1
Serum urate	Sepsis	Serum urate&Sepsis	6p22.2	6:25793673:A:G	6	25452783	26770791	6:25452783-26770791	25793673	rs12209856	4.08143e-10	1016	214	0.324	7	intronic	SLC17A1
Serum urate	Sepsis	Serum urate&Sepsis	11q12.1	11:56599465:C:T	11	55600975	57092768	11:55600975-57092768	56599465	rs617212	2.17541e-09	814	215	2.136	7	intergenic	OR5G3, AP000479.1
Serum urate	Sepsis	Serum urate&Sepsis	12q13.3	12:57809456:C:T	12	57256380	58428763	12:57256380-58428763	57809456	rs1106766	1.62378e-12	453	78	4.446	6	intronic	R3HDM2
Kidney stone	Sepsis	Kidney stone&Sepsis	1p36.12	1:21908721:C:T	1	21829792	22351947	1:21829792-22351947	21908721	rs1256326	3.12542e-08	73	47	13.2	6	intergenic	ALPL, RP11-63N8.3
Kidney stone	Sepsis	Kidney stone&Sepsis	7p15.2	7:27634726:C:T	7	27355114	28037674	7:27355114-28037674	27634726	rs1404278	7.68332e-09	576	427	2.283	7	intronic	HIBADH

## Sheet: Table S4
Group	Gene Set	N genes	Beta	SE	P	Pbon
BUN	GOBP_MYELOID_CELL_ACTIVATION_INVOLVED_IN_IMMUNE_RESPONSE	93	0.37829	0.085576	4.9528e-06	0.0842174
BUN	BRACHAT_RESPONSE_TO_CAMPTOTHECIN_DN	39	0.54926	0.13294	1.8101e-05	0.307771
BUN	GOBP_REGULATION_OF_MYELOID_LEUKOCYTE_MEDIATED_IMMUNITY	55	0.43964	0.11007	3.2585e-05	0.55401
BUN	WP_NEPHROGENESIS	18	0.80858	0.20762	4.9394e-05	0.839747
BUN	GOBP_NEGATIVE_REGULATION_OF_CELL_SUBSTRATE_ADHESION	56	0.43347	0.11468	7.8738e-05	1
BUN	KEGG_ADHERENS_JUNCTION	70	0.39804	0.10848	0.00012207	1
BUN	GOBP_RESPONSE_TO_PEPTIDE	478	0.13872	0.037867	0.00012477	1
BUN	GOBP_RESPONSE_TO_PEPTIDE_HORMONE	399	0.15018	0.041227	0.00013532	1
BUN	STEIN_ESRRA_TARGETS_RESPONSIVE_TO_ESTROGEN_UP	25	0.59112	0.16243	0.00013718	1
BUN	RAMJAUN_APOPTOSIS_BY_TGFB1_VIA_MAPK1_DN	8	1.0264	0.28519	0.00016005	1
Creatinine	GOBP_CARDIAC_VENTRICLE_DEVELOPMENT	122	0.33833	0.080805	1.4205e-05	0.241556
Creatinine	GOBP_VENTRICULAR_SEPTUM_DEVELOPMENT	70	0.45685	0.10931	1.4682e-05	0.249653
Creatinine	WP_MELANOMA	65	0.4533	0.10854	1.4892e-05	0.253209
Creatinine	REACTOME_AFLATOXIN_ACTIVATION_AND_DETOXIFICATION	18	0.75582	0.18176	1.6108e-05	0.273868
Creatinine	WP_SMALL_CELL_LUNG_CANCER	92	0.36216	0.088606	2.1917e-05	0.372611
Creatinine	GOBP_HEART_DEVELOPMENT	568	0.15012	0.037052	2.5542e-05	0.434214
Creatinine	WP_NONSMALL_CELL_LUNG_CANCER	69	0.42784	0.10711	3.2591e-05	0.554014
Creatinine	CHESLER_BRAIN_D6MIT150_QTL_TRANS	8	1.1131	0.27915	3.3537e-05	0.570062
Creatinine	WEIGEL_OXIDATIVE_STRESS_RESPONSE	31	0.55795	0.14047	3.579e-05	0.608323
Creatinine	REACTOME_CELLULAR_SENESCENCE	154	0.25476	0.06572	5.3182e-05	0.903881
Serum urate	GOBP_NEGATIVE_REGULATION_OF_ALPHA_BETA_T_CELL_DIFFERENTIATION	25	0.72669	0.1543	1.2507e-06	0.0212619
Serum urate	GOBP_NEGATIVE_REGULATION_OF_CD4_POSITIVE_ALPHA_BETA_T_CELL_DIFFERENTIATION	21	0.74997	0.17342	7.6854e-06	0.130644
Serum urate	GOBP_NEGATIVE_REGULATION_OF_CD4_POSITIVE_ALPHA_BETA_T_CELL_ACTIVATION	31	0.64696	0.15172	1.0089e-05	0.171493
Serum urate	GOBP_URATE_METABOLIC_PROCESS	12	0.96495	0.2283	1.1923e-05	0.202655
Serum urate	GOBP_NEGATIVE_REGULATION_OF_T_HELPER_CELL_DIFFERENTIATION	17	0.78352	0.18596	1.2642e-05	0.214863
Serum urate	GOMF_FRUCTOSE_TRANSMEMBRANE_TRANSPORTER_ACTIVITY	8	1.1662	0.27855	1.4222e-05	0.241703
Serum urate	GOBP_FRUCTOSE_TRANSMEMBRANE_TRANSPORT	9	1.1196	0.26772	1.4536e-05	0.247025
Serum urate	GOBP_T_FOLLICULAR_HELPER_CELL_DIFFERENTIATION	6	1.6364	0.40737	2.9608e-05	0.503129
Serum urate	GOBP_DEHYDROASCORBIC_ACID_TRANSPORT	7	1.1652	0.29637	4.2358e-05	0.719747
Serum urate	GOBP_NEGATIVE_REGULATION_OF_ALPHA_BETA_T_CELL_ACTIVATION	40	0.48848	0.12483	4.5731e-05	0.777015
UACR	GOBP_INNER_EAR_MORPHOGENESIS	100	0.39748	0.094608	1.3336e-05	0.226765
UACR	GOMF_PROTEIN_METHYLTRANSFERASE_ACTIVITY	88	0.34729	0.08729	3.4804e-05	0.591772
UACR	GOMF_HISTONE_H4_METHYLTRANSFERASE_ACTIVITY	13	0.95809	0.24461	4.5023e-05	0.765481
UACR	GOBP_EAR_MORPHOGENESIS	119	0.33012	0.085381	5.5427e-05	0.942314
UACR	GOBP_MIDGUT_DEVELOPMENT	10	1.2144	0.31412	5.5552e-05	0.944384
UACR	GOBP_EPHRIN_RECEPTOR_SIGNALING_PATHWAY	48	0.49125	0.12744	5.81e-05	0.987642
UACR	GOMF_HISTONE_METHYLTRANSFERASE_ACTIVITY	65	0.3787	0.10239	0.00010867	1
UACR	GOBP_EAR_DEVELOPMENT	213	0.2293	0.062276	0.00011603	1
UACR	GOBP_NEGATIVE_REGULATION_OF_MEMBRANE_DEPOLARIZATION	7	1.2234	0.33609	0.00013669	1
UACR	GOMF_MOLECULAR_FUNCTION_INHIBITOR_ACTIVITY	637	0.12654	0.034925	0.00014593	1
Kidney stone	GOMF_ALKALINE_PHOSPHATASE_ACTIVITY	6	1.7455	0.4233	1.8733e-05	0.318555
Kidney stone	GOBP_REGULATION_OF_MONOCYTE_CHEMOTAXIS	25	0.60202	0.15882	7.5377e-05	1
Kidney stone	GOBP_VALINE_METABOLIC_PROCESS	7	1.1853	0.31686	9.1972e-05	1
Kidney stone	SCHMAHL_PDGF_SIGNALING	9	1.0523	0.28131	9.202e-05	1
Kidney stone	GOBP_POSITIVE_REGULATION_OF_MONOCYTE_CHEMOTAXIS	18	0.67272	0.18145	0.00010499	1
Kidney stone	BLANCO_MELO_COVID19_SARS_COV_2_LOW_MOI_INFECTION_A594_ACE2_EXPRESSING_CELLS_DN	14	0.84091	0.23515	0.00017491	1
Kidney stone	STEGER_ADIPOGENESIS_DN	23	0.61374	0.17167	0.00017555	1
Kidney stone	BOYLAN_MULTIPLE_MYELOMA_C_D_UP	132	0.23934	0.067258	0.00018694	1
Kidney stone	WP_MICROGLIA_PATHOGEN_PHAGOCYTOSIS_PATHWAY	38	0.4907	0.13918	0.00021183	1
Kidney stone	NOUSHMEHR_GBM_GERMLINE_MUTATED	7	0.94052	0.27357	0.00029379	1

## Sheet: Table S5
Group	Symbol	ensg	OMIM	uniprotID	DrugBank
Nearby genes	ALPL	ENSG00000162551	171760	P05186	DB09338
Nearby genes	AP000479.1	ENSG00000255433	NA	NA	NA
Nearby genes	DCDC1	ENSG00000170959	612321	P59894	NA
Nearby genes	DOCK7	ENSG00000116641	NA	Q96N67	NA
Nearby genes	EFNA3	ENSG00000143590	601381	P52797	NA
Nearby genes	FTH1P5	ENSG00000230204	NA	NA	NA
Nearby genes	FTO	ENSG00000140718	610966	Q9C0B1	DB11638
Nearby genes	HIBADH	ENSG00000106049	608475	P31937	DB00157
Nearby genes	HSP90AB3P	ENSG00000183199	NA	NA	NA
Nearby genes	NBEAL1	ENSG00000144426	609816	Q6ZS30	NA
Nearby genes	OR5G3	ENSG00000241356	NA	NA	NA
Nearby genes	PPP2R3A	ENSG00000073711	604944	Q06190	NA
Nearby genes	PTGER4	ENSG00000171522	601586	P35408	DB00917:DB00929:DB09211:DB11113:DB12836
Nearby genes	R3HDM2	ENSG00000179912	NA	Q9Y2K5	NA
Nearby genes	RP11-103H7.1	ENSG00000253427	NA	NA	NA
Nearby genes	RP11-136O12.2	ENSG00000253111	NA	NA	NA
Nearby genes	RP11-375N15.1	ENSG00000249050	NA	NA	NA
Nearby genes	RP11-375N15.2	ENSG00000272267	NA	NA	NA
Nearby genes	RP11-544H14.1	ENSG00000270664	NA	NA	NA
Nearby genes	RP11-63N8.3	ENSG00000233431	NA	NA	NA
Nearby genes	RP3-437C15.2	ENSG00000270306	NA	NA	NA
Nearby genes	RP5-1024C24.1	ENSG00000254489	NA	NA	NA
Nearby genes	SHROOM3	ENSG00000138771	604570	Q8TF72	NA
Nearby genes	SLC17A1	ENSG00000124568	182308	Q14916	NA
Nearby genes	SPP1	ENSG00000118785	166490	P10451	NA
Nearby genes	TTC33	ENSG00000113638	NA	Q6PID6	NA
Nearby genes	VAMP8	ENSG00000118640	603177	Q9BV40	NA
Nearby genes	Y_RNA	ENSG00000200344	NA	NA	NA
MAGMA genes	ADAM15	ENSG00000143537	605548	Q13444	NA
MAGMA genes	AL138847.1	ENSG00000269624	NA	NA	NA
MAGMA genes	ANGPTL3	ENSG00000132855	604774	Q9Y5C1	NA
MAGMA genes	CARF	ENSG00000138380	607586	Q8N187	NA
MAGMA genes	DLEU1	ENSG00000176124	605765	O43261	NA
MAGMA genes	DOCK7	ENSG00000116641	NA	Q96N67	NA
MAGMA genes	EFNA1	ENSG00000169242	191164	P20827	NA
MAGMA genes	EFNA3	ENSG00000143590	601381	P52797	NA
MAGMA genes	FTO	ENSG00000140718	610966	Q9C0B1	DB11638
MAGMA genes	HFE	ENSG00000010704	613609	Q30201	NA
MAGMA genes	HIBADH	ENSG00000106049	608475	P31937	DB00157
MAGMA genes	HIST1H2AA	ENSG00000164508	613499	Q96QV6	NA
MAGMA genes	HIST1H2BA	ENSG00000146047	609904	Q96A08	NA
MAGMA genes	HIST1H4B	ENSG00000124529	615069	P62805	NA
MAGMA genes	ICA1L	ENSG00000163596	NA	Q8NDH6	NA
MAGMA genes	MIER1	ENSG00000198160	NA	Q8N108	NA
MAGMA genes	MSRA	ENSG00000175806	601250	Q9UJ68	DB04447
MAGMA genes	NUDT17	ENSG00000186364	NA	P0C025	NA
MAGMA genes	P4HA2	ENSG00000072682	600608	O15460	DB00139:DB00172
MAGMA genes	PDILT	ENSG00000169340	NA	Q8N807	NA
MAGMA genes	PPP2R3A	ENSG00000073711	604944	Q06190	NA
MAGMA genes	SLC17A1	ENSG00000124568	182308	Q14916	NA
MAGMA genes	SLC17A2	ENSG00000112337	611049	O00624	NA
MAGMA genes	SLC17A3	ENSG00000124564	611034	O00476	NA
MAGMA genes	SLC17A4	ENSG00000146039	604216	Q9Y2C5	NA
MAGMA genes	SLC22A5	ENSG00000197375	603377	O76082	DB00583
MAGMA genes	SLC50A1	ENSG00000169241	613683	Q9BRV3	NA
MAGMA genes	TRIM38	ENSG00000112343	NA	O00635	NA
MAGMA genes	TTC33	ENSG00000113638	NA	Q6PID6	NA
MAGMA genes	USP1	ENSG00000162607	603478	O94782	NA
MAGMA genes	VAMP8	ENSG00000118640	603177	Q9BV40	NA
MAGMA genes	WDR12	ENSG00000138442	NA	Q9GZL7	NA
MAGMA genes	XKR6	ENSG00000171044	NA	Q5GH73	NA
eQTL	ABT1	ENSG00000146109	NA	Q9ULW3	NA
eQTL	ADAM15	ENSG00000143537	605548	Q13444	NA
eQTL	ALPL	ENSG00000162551	171760	P05186	DB09338
eQTL	ARHGAP9	ENSG00000123329	610576	Q9BRR9	NA
eQTL	ARHGEF25	ENSG00000240771	610215	Q86VW2	NA
eQTL	ATG4C	ENSG00000125703	611339	Q96DT6	NA
eQTL	ATOH8	ENSG00000168874	NA	Q96SQ7	NA
eQTL	BLK	ENSG00000136573	191305	P51451	DB12010
eQTL	BMPR2	ENSG00000204217	600799	Q13873	DB11639:DB12010
eQTL	BTN2A1	ENSG00000112763	613590	Q7KYR7	NA
eQTL	BTN3A2	ENSG00000186470	613594	P78410	NA
eQTL	CAPG	ENSG00000042493	153615	P40121	NA
eQTL	CARF	ENSG00000138380	607586	Q8N187	NA
eQTL	CLDN23	ENSG00000253958	609203	Q96B33	NA
eQTL	DOCK7	ENSG00000116641	NA	Q96N67	NA
eQTL	EBPL	ENSG00000123179	NA	Q9BY08	NA
eQTL	EFNA1	ENSG00000169242	191164	P20827	NA
eQTL	ERI1	ENSG00000104626	608739	Q8IV48	NA
eQTL	FAM117B	ENSG00000138439	NA	Q6P1L5	NA
eQTL	FAM167A	ENSG00000154319	610085	Q96KS9	NA
eQTL	FAM47E-STBD1	ENSG00000272414	NA	NA	NA
eQTL	FAM84B	ENSG00000168672	609483	Q96KN1	NA
eQTL	GBA	ENSG00000177628	606463	P04062	DB03106:DB03740:DB06720:DB08283
eQTL	GGCX	ENSG00000115486	137167	P38435	DB00036:DB00055:DB00100:DB00142:DB00170:DB01022:DB01125:DB09332:DB13152
eQTL	GLI1	ENSG00000111087	165220	P08151	NA
eQTL	GNLY	ENSG00000115523	188855	P22749	DB03434
eQTL	HIBADH	ENSG00000106049	608475	P31937	DB00157
eQTL	HIST1H1T	ENSG00000187475	142712	P22492	NA
eQTL	HIST1H2BD	ENSG00000158373	602799	P58876	NA
eQTL	HIST1H2BK	ENSG00000197903	615045	O60814	NA
eQTL	HIST1H4H	ENSG00000158406	615069	P62805	NA
eQTL	HMGN4	ENSG00000182952	NA	O00479	NA
eQTL	HOXA4	ENSG00000197576	142953	Q00056	NA
eQTL	IL20RB	ENSG00000174564	605621	Q6UXL0	NA
eQTL	MARS	ENSG00000166986	156560	P56192	NA
eQTL	MAT2A	ENSG00000168906	601468	P31153	DB00118
eQTL	METTL21B	ENSG00000123427	615258	Q96AZ1	NA
eQTL	MFHAS1	ENSG00000147324	605352	Q9Y4C4	NA
eQTL	MSL2	ENSG00000174579	614802	Q9HCI7	NA
eQTL	MSRA	ENSG00000175806	601250	Q9UJ68	DB04447
eQTL	MTX1	ENSG00000173171	600605	Q13505	NA
eQTL	MUC1	ENSG00000185499	158340	P15941	DB06584
eQTL	NAAA	ENSG00000138744	607469	Q02083	NA
eQTL	NBPF3	ENSG00000142794	612992	Q9H094	NA
eQTL	NDUFA4L2	ENSG00000185633	NA	Q9NRX3	DB00157
eQTL	PBXIP1	ENSG00000163346	NA	Q96AQ6	NA
eQTL	PCCB	ENSG00000114054	232050	P05166	DB00121:DB00161
eQTL	PIP4K2C	ENSG00000166908	NA	Q8TBX8	DB12010
eQTL	PKD2	ENSG00000118762	173910	Q13563	NA
eQTL	POU5F1B	ENSG00000212993	NA	Q06416	NA
eQTL	PPP2R3A	ENSG00000073711	604944	Q06190	NA
eQTL	PRSS16	ENSG00000112812	607169	Q9NQE7	NA
eQTL	R3HDM2	ENSG00000179912	NA	Q9Y2K5	NA
eQTL	RAP1GAP	ENSG00000076864	600278	P47736	NA
eQTL	RBMS2	ENSG00000076067	602387	Q15434	NA
eQTL	RCBTB1	ENSG00000136144	607867	Q8NDN9	NA
eQTL	RETSAT	ENSG00000042445	NA	Q6NUM9	DB00162
eQTL	RNF181	ENSG00000168894	612490	Q9P0P0	NA
eQTL	SCAMP3	ENSG00000116521	606913	O14828	NA
eQTL	SCARB2	ENSG00000138760	602257	Q14108	NA
eQTL	SEMA4A	ENSG00000196189	607292	Q9H3S1	NA
eQTL	SLC35G5	ENSG00000177710	615199	Q96KT7	NA
eQTL	SPP1	ENSG00000118785	166490	P10451	NA
eQTL	STAC3	ENSG00000185482	615521	Q96MF2	NA
eQTL	SUMO1	ENSG00000116030	601912	P63165	NA
eQTL	SYT11	ENSG00000132718	608741	Q9BT88	NA
eQTL	TAX1BP1	ENSG00000106052	605326	Q86VP1	NA
eQTL	TCF7L1	ENSG00000152284	604652	Q9HCS4	NA
eQTL	THBS3	ENSG00000169231	188062	P49746	NA
eQTL	TMEM150A	ENSG00000168890	NA	Q86TG1	NA
eQTL	TRIM38	ENSG00000112343	NA	O00635	NA
eQTL	USP1	ENSG00000162607	603478	O94782	NA
eQTL	USP39	ENSG00000168883	611594	Q53GS9	NA
eQTL	VAMP5	ENSG00000168899	607029	O95183	NA
eQTL	VAMP8	ENSG00000118640	603177	Q9BV40	NA
eQTL	XRCC6BP1	ENSG00000166896	NA	Q9Y6H3	NA

## Sheet: Table S6
Group	GENE	CHR	START	STOP	NSNPS	NPARAM	N	ZSTAT	P	SYMBOL
BUN	ENSG00000143590	1	155036224	155060014	40	11	444991	4.8826	5.2359e-07	EFNA3
BUN	ENSG00000251246	1	155036224	155059283	38	11	444881	4.8339	6.6939e-07	EFNA3
BUN	ENSG00000143537	1	155023042	155035252	20	7	450255	4.8059	7.7036e-07	ADAM15
BUN	ENSG00000113638	5	40714577	40756077	92	14	451568	4.7925	8.235e-07	TTC33
BUN	ENSG00000169340	16	20370492	20416059	127	16	445509	4.7302	1.1213e-06	PDILT
BUN	ENSG00000073711	3	135684515	135866733	311	26	442091	4.7192	1.1837e-06	PPP2R3A
BUN	ENSG00000140718	16	53737875	54155853	1382	117	441447	4.6882	1.3779e-06	FTO
BUN	ENSG00000198160	1	67390578	67454302	145	15	445400	4.5882	2.2353e-06	MIER1
BUN	ENSG00000169241	1	155107820	155111329	5	3	438219	4.5613	2.5419e-06	SLC50A1
BUN	ENSG00000169242	1	155099936	155107333	15	5	449748	4.5559	2.6075e-06	EFNA1
Serum urate	ENSG00000146039	6	25754927	25781419	38	6	394368	6.0843	5.8508e-10	SLC17A4
Serum urate	ENSG00000124568	6	25783125	25832287	34	6	395562	6.0055	9.5351e-10	SLC17A1
Serum urate	ENSG00000112337	6	25912982	25930946	21	3	389414	5.6061	1.0345e-08	SLC17A2
Serum urate	ENSG00000146047	6	25727137	25727573	4	1	396176	5.5468	1.4544e-08	HIST1H2BA
Serum urate	ENSG00000010704	6	26087509	26098571	12	5	394094	5.33	4.9108e-08	HFE
Serum urate	ENSG00000164508	6	25726291	25726790	3	1	396161	5.191	1.046e-07	HIST1H2AA
Serum urate	ENSG00000112343	6	25963030	25987384	10	4	396216	5.0943	1.7503e-07	TRIM38
Serum urate	ENSG00000186364	1	145586115	145589439	3	2	391112	4.8895	5.0556e-07	NUDT17
Serum urate	ENSG00000124529	6	26027124	26027480	1	1	396176	4.8026	7.8291e-07	HIST1H4B
Serum urate	ENSG00000124564	6	25833294	25882514	34	7	383659	4.5703	2.4356e-06	SLC17A3
UACR	ENSG00000138442	2	203739505	203879521	310	16	596890	5.2594	7.2248e-08	WDR12
UACR	ENSG00000138380	2	203776937	203851786	155	12	597206	5.1417	1.3612e-07	CARF
UACR	ENSG00000163596	2	203640690	203736708	205	17	596958	5.111	1.6024e-07	ICA1L
UACR	ENSG00000176124	13	50656307	51297372	1845	107	600279	4.8599	5.8712e-07	DLEU1
UACR	ENSG00000197375	5	131705444	131731306	106	13	605901	4.74	1.0686e-06	SLC22A5
UACR	ENSG00000072682	5	131527531	131631008	318	26	603329	4.7237	1.1579e-06	P4HA2
UACR	ENSG00000118640	2	85788685	85809154	70	10	592242	4.663	1.5583e-06	VAMP8
Kidney stone	ENSG00000106049	7	27565061	27702614	528	21	558422	5.3635	4.081e-08	HIBADH
Creatinine	ENSG00000162607	1	62901968	62917475	36	4	386164	5.8631	2.2714e-09	USP1
Creatinine	ENSG00000116641	1	62920399	63153969	427	16	376118	5.7638	4.1123e-09	DOCK7
Creatinine	ENSG00000175806	8	9911778	10286401	2033	82	386963	5.1843	1.0842e-07	MSRA
Creatinine	ENSG00000169340	16	20370492	20416059	178	26	380607	5.0323	2.4237e-07	PDILT
Creatinine	ENSG00000171044	8	10753555	11058875	1377	46	381128	4.9232	4.2566e-07	XKR6
Creatinine	ENSG00000132855	1	63063158	63071830	5	3	372034	4.8852	5.1674e-07	ANGPTL3
Creatinine	ENSG00000269624	1	63073437	63075249	3	1	396256	4.8135	7.4143e-07	AL138847.1
Creatinine	ENSG00000176124	13	50656307	51297372	2120	106	382488	4.8056	7.7162e-07	DLEU1

## Sheet: Table S7
ensg	symbol	Adipose_Subcutaneous	Adipose_Visceral_Omentum	Adrenal_Gland	Artery_Aorta	Artery_Coronary	Artery_Tibial	Bladder	Brain_Amygdala	Brain_Anterior_cingulate_cortex_BA24	Brain_Caudate_basal_ganglia	Brain_Cerebellar_Hemisphere	Brain_Cerebellum	Brain_Cortex	Brain_Frontal_Cortex_BA9	Brain_Hippocampus	Brain_Hypothalamus	Brain_Nucleus_accumbens_basal_ganglia	Brain_Putamen_basal_ganglia	Brain_Spinal_cord_cervical_c-1	Brain_Substantia_nigra	Breast_Mammary_Tissue	Cells_Cultured_fibroblasts	Cells_EBV-transformed_lymphocytes	Cervix_Ectocervix	Cervix_Endocervix	Colon_Sigmoid	Colon_Transverse	Esophagus_Gastroesophageal_Junction	Esophagus_Mucosa	Esophagus_Muscularis	Fallopian_Tube	Heart_Atrial_Appendage	Heart_Left_Ventricle	Kidney_Cortex	Kidney_Medulla	Liver	Lung	Minor_Salivary_Gland	Muscle_Skeletal	Nerve_Tibial	Ovary	Pancreas	Pituitary	Prostate	Skin_Not_Sun_Exposed_Suprapubic	Skin_Sun_Exposed_Lower_leg	Small_Intestine_Terminal_Ileum	Spleen
ENSG00000200344	Y_RNA	0.206044	0.237052	0.266568	0.236551	0.257275	0.125705	0.344104	0.0587813	0.0618024	0.083172	0.416308	0.390393	0.106564	0.0778796	0.06367	0.123692	0.0763969	0.0865063	0.108135	0.0726892	0.338077	0.180133	0.286605	0.45775	0.232293	0.176782	0.218385	0.224211	0.283864	0.183001	0.492227	0.123607	0.0911886	0.142071	0.322554	0.210186	0.269117	0.312225	0.140085	0.408762	0.514656	0.221787	0.516691	0.578514	0.325617	0.268025	0.316046	0.437888
ENSG00000142794	NBPF3	1.83211	1.61267	2.0096	1.6094	1.5508	1.33477	2.21014	0.950522	1.13587	1.03988	2.45642	2.48278	1.33476	1.32827	0.911349	1.30492	1.11286	0.893182	1.14661	1.00804	2.13429	3.49303	0.83804	2.22686	2.59888	1.80434	1.94195	1.74317	1.57718	1.87142	2.28537	1.10653	0.746885	1.47054	1.56319	0.580557	1.55405	1.962	0.439645	2.15227	2.34501	1.15011	2.43128	2.08019	2.09781	1.93892	2.02315	1.68754
ENSG00000162551	ALPL	4.31381	4.86477	5.53296	2.58252	4.04457	1.7464	2.82628	3.44864	3.84925	3.44654	2.84901	3.0829	4.05638	3.94591	3.69244	3.50144	3.07657	3.41078	3.31401	3.60013	4.80217	2.58744	0.337027	2.62693	3.10286	2.00981	2.82734	2.19857	2.76735	2.17947	3.82183	3.76549	3.38896	4.66417	3.8334	5.25832	5.27797	3.21664	0.874817	3.57559	2.53574	2.00534	3.89097	3.73997	2.63531	2.71028	3.55043	5.54407
ENSG00000233431	RP11-63N8.3	0.0434107	0.103432	0.382581	0.0288527	0.0368944	0.0185	0.0216793	0.025096	0.0307575	0.0531656	0.0837644	0.109994	0.0435006	0.034137	0.0198919	0.0409246	0.081799	0.0422927	0.0167323	0.016638	0.0478509	0.0107592	0.00642818	0.0183525	0.0082362	0.0195474	0.0314826	0.0161726	0.0156319	0.0146115	0.12603	0.0262732	0.0171742	0.37765	1.0058	0.0255653	0.237902	0.0204539	0.00896614	0.0515672	0.0164294	0.072283	0.160561	0.0315421	0.0195146	0.0256202	0.0437588	0.484258
ENSG00000076864	RAP1GAP	0.706019	0.830265	5.56014	0.547269	0.777873	0.524873	2.03376	5.1657	5.42572	5.49479	5.65313	5.67095	5.59203	5.52802	5.12015	5.2037	5.53613	5.39132	3.81988	4.37368	2.29843	0.452422	0.837963	1.48864	2.19013	1.65005	3.36165	1.04907	3.06894	1.0116	1.9258	2.98001	1.33815	5.46085	5.67243	4.05871	3.65951	4.94316	0.263959	4.73981	1.79721	5.46139	5.41604	4.05586	2.29758	2.6349	3.83204	1.29733
ENSG00000162607	USP1	4.42249	4.11264	3.53742	4.50509	4.44827	4.8034	4.39918	3.18236	3.17154	3.23184	4.89794	4.77499	3.43648	3.50266	3.1024	3.30721	3.17543	3.03777	3.84013	3.34156	4.40365	5.04482	5.58822	4.7103	4.92529	4.41347	4.13838	4.44101	4.23641	4.42539	4.90401	3.00702	2.49488	3.00771	3.58428	2.59503	4.3576	4.18006	3.22467	4.92538	5.03357	3.0542	4.23242	4.16536	4.325	4.28253	4.28743	4.29675
ENSG00000116641	DOCK7	2.93652	2.5442	1.91896	3.4511	3.06254	3.41547	3.06906	2.17374	2.2773	2.63982	2.64975	2.7266	2.58867	2.42161	1.85014	2.14401	2.42685	2.25473	2.23953	1.97168	2.76682	4.22393	2.91175	3.42045	3.62704	3.09203	2.59854	2.9329	2.00173	2.93126	3.13081	1.63751	1.01806	1.79743	1.94669	1.3854	2.3692	2.71691	1.09313	3.88017	3.55741	1.32439	3.24556	2.65595	2.66479	2.81797	2.3556	1.95589
ENSG00000132855	ANGPTL3	0.126244	0.184448	0.108546	0.442313	0.276328	0.277322	0.219839	0.0349145	0.0372755	0.0424425	0.14498	0.172462	0.0507586	0.0466288	0.033446	0.0574212	0.0571224	0.0328288	0.0697768	0.0414855	0.205349	0.0719086	0.0885839	0.478393	0.346671	0.143343	0.134361	0.139095	0.132343	0.123992	0.297384	0.112101	0.0336884	2.67556	1.58773	5.6414	0.225398	0.294774	0.0221367	0.27969	0.514539	0.237418	0.597622	0.239973	0.260528	0.178695	0.122211	0.13968
ENSG00000125703	ATG4C	3.16158	3.14273	2.77319	3.33893	3.40487	3.20308	3.21158	3.37038	3.01606	3.43163	4.22444	4.02125	3.27026	3.45325	3.65064	3.46003	3.1783	3.38713	4.43944	3.83343	3.08029	3.89864	4.2175	3.37211	3.58718	3.10249	2.8166	2.96887	2.50509	2.94357	3.41111	2.06415	1.64512	2.44609	2.7558	2.32643	2.9796	2.73083	1.7937	3.56276	3.2926	2.42637	2.87115	2.95697	2.3697	2.30684	3.07933	3.66168
ENSG00000198160	MIER1	3.98603	3.73937	3.61661	4.35592	4.14011	4.45066	3.85304	2.4242	2.49709	2.51689	3.54387	3.14094	2.29692	2.76226	2.4181	2.67242	2.50559	2.3089	3.04014	2.53183	3.77425	4.08557	4.4981	4.23176	4.20822	3.92537	3.89911	3.8109	3.26483	3.7819	4.05382	2.47829	1.88316	2.54127	2.99331	2.71519	4.0604	3.15024	2.2535	4.05028	4.23348	2.05196	3.33449	3.66942	3.50348	3.46099	3.66089	3.57118
ENSG00000186364	NUDT17	2.11553	1.86544	2.0368	2.57085	2.41893	2.09965	2.62613	2.26421	2.44959	2.46473	3.54587	3.5814	2.53678	2.45489	2.07221	2.479	2.79897	2.19538	1.98063	2.03697	2.21249	2.29852	2.40769	2.68022	2.85761	2.51832	1.96892	2.17573	1.92274	2.13966	2.67406	1.97625	1.35682	1.77059	2.57242	1.1627	2.33434	2.08284	1.50936	3.01915	2.80999	1.47618	2.77332	2.58964	2.15565	2.28428	2.38906	3.05727
ENSG00000163346	PBXIP1	5.64562	5.59245	5.66478	5.67243	5.67078	5.67243	5.5955	5.49435	5.58195	5.65439	5.35113	5.45969	5.61231	5.55139	5.33715	5.52716	5.65863	5.60271	5.25023	5.5963	5.62128	5.1789	5.54582	5.60059	5.67243	5.67049	5.59557	5.67077	5.19835	5.67243	5.67243	5.49595	4.5664	5.38137	5.39402	4.14984	5.6527	5.60222	5.65041	5.6451	5.67243	4.36528	5.67243	5.66813	5.57117	5.60106	5.67127	5.67222
ENSG00000143537	ADAM15	5.67238	5.66971	4.77723	5.57267	5.6475	5.5143	5.65078	4.09073	4.09735	4.39172	5.55934	5.63423	4.74775	4.37515	4.34792	4.53949	4.29171	4.34627	5.2731	4.68333	5.67091	5.52093	3.5631	5.67243	5.65892	5.54949	5.62059	5.65832	5.67203	5.65751	5.67243	5.0235	5.09188	4.54603	5.44723	3.77471	5.67016	5.6489	4.33419	5.67243	5.45794	4.25976	5.01832	5.66115	5.67243	5.67213	5.54604	5.6295
ENSG00000143590	EFNA3	1.76498	1.49594	1.97882	1.65135	1.51929	1.39253	1.57367	3.30292	4.09842	4.12459	3.11664	3.13012	4.68322	4.71302	3.64721	3.81323	4.48009	3.77163	2.2543	2.24016	2.48037	1.3859	2.45027	3.10825	2.27371	1.33832	2.18359	1.35535	5.21852	1.38646	1.67858	1.02486	0.640523	1.17051	1.72574	1.4936	1.39852	2.72751	0.484188	1.73336	2.18816	0.843925	4.56939	2.41142	5.67183	5.66221	1.8436	1.72417
ENSG00000169242	EFNA1	5.50685	5.37435	4.54769	3.92062	4.47014	4.03413	4.99579	3.68357	3.14407	3.95142	4.39839	4.46206	3.52256	3.35583	3.9677	3.86807	3.94264	3.96666	4.86181	4.12699	5.60807	0.662508	1.24509	5.38984	5.35357	4.56355	5.02226	4.89214	5.45302	4.82422	5.28977	4.64001	4.28447	5.33509	5.62008	5.66236	5.67054	5.53248	3.39558	5.5625	4.68646	4.6349	4.69911	5.58812	5.67156	5.67038	5.13541	3.5198
ENSG00000169241	SLC50A1	5.05707	5.08792	5.39462	4.84127	4.88592	4.49922	4.96316	2.83436	2.87112	2.69077	3.7071	3.60415	3.00787	3.08576	2.95725	3.62033	2.84159	2.57477	3.57774	2.97961	5.1254	5.321	5.67182	5.03691	5.30399	4.57796	5.19213	4.43712	5.34978	4.49524	5.08298	3.38302	2.85272	4.73794	5.51987	4.8149	5.42463	5.05301	2.43229	4.83019	4.73416	4.94915	4.95156	5.25668	5.38312	5.34255	5.35915	5.6144
ENSG00000185499	MUC1	2.66476	2.98525	1.85376	3.68609	3.95438	3.60657	4.33486	0.957737	0.933822	1.32254	0.887424	1.22597	1.14754	0.889004	0.876542	1.0464	1.32727	1.05058	0.823363	0.750177	4.09817	2.48801	1.10749	3.90466	4.76673	3.97908	4.92712	4.27067	5.41871	4.35274	5.27783	1.55744	0.74138	5.62655	5.67243	0.783652	5.46813	5.38852	0.577499	4.92741	2.68637	5.41133	3.11805	4.36834	2.9425	2.9712	3.57427	2.01748
ENSG00000169231	THBS3	4.95497	4.88139	4.01656	5.6323	5.55758	5.36331	5.32228	2.44767	2.84023	3.2368	3.98978	4.17094	3.56184	3.22454	2.87415	3.15194	3.54366	2.80516	2.66692	2.29391	5.05329	4.42865	2.75619	5.45803	5.65575	5.38611	4.83394	5.33493	4.63794	5.31217	5.64763	4.48157	2.55619	4.32588	4.68847	3.57128	5.19972	4.56176	2.53955	5.65562	5.59448	3.93816	5.31297	5.38476	4.96028	4.92877	4.67387	4.55357
ENSG00000173171	MTX1	4.13334	3.91091	3.84533	3.9897	3.87581	3.83259	3.85445	2.53799	2.73572	2.80801	2.91223	2.98	3.02456	3.0908	2.51837	2.66641	2.78977	2.63269	2.80599	2.62187	4.11294	4.77012	4.48841	4.0815	4.10224	3.69388	3.73721	3.78433	3.94144	3.82603	4.3248	2.66815	2.23531	3.39318	3.5608	3.06537	4.07739	3.85872	2.43829	4.09767	3.95061	2.76607	3.81283	3.81311	3.7801	3.89158	3.74959	4.07334
ENSG00000177628	GBA	4.12462	4.04425	4.50412	4.78712	4.50155	4.2849	4.15936	2.8424	3.23423	3.31473	3.26132	3.28297	3.43747	3.66126	2.96217	3.42143	3.37068	3.08432	3.74842	3.22738	4.18383	5.43133	3.82168	4.52558	4.34422	3.7292	4.07324	3.77964	4.0986	3.68017	4.0913	3.06211	2.15259	3.60779	3.62706	2.74399	4.53282	4.24029	2.01805	4.60554	3.9572	3.12479	5.19777	3.90856	4.21098	4.52743	4.04921	4.39737
ENSG00000116521	SCAMP3	5.6038	5.50935	5.59179	5.45246	5.50267	5.29748	5.56355	4.25776	4.43924	4.50136	5.3613	5.50462	4.967	4.86523	4.35708	4.65247	4.52518	4.4195	5.22464	4.66154	5.5801	5.67178	5.672	5.6075	5.66934	5.28084	5.21982	5.22908	5.54614	5.20532	5.57589	4.97052	4.63394	4.96169	5.41318	4.58639	5.52352	5.55821	5.35212	5.67049	5.58937	4.61973	5.45853	5.55045	5.66419	5.66983	5.38664	5.62873
ENSG00000132718	SYT11	3.76193	3.51767	2.70857	5.6547	5.34905	5.5183	4.45867	5.58455	5.62582	5.65078	5.66423	5.67243	5.6703	5.64627	5.55395	5.56992	5.61067	5.64402	5.63783	5.607	3.37697	4.66306	4.59576	4.79012	5.25112	4.71471	3.61806	4.37906	2.20483	4.34812	4.42621	3.60976	2.89716	2.49778	3.01637	0.810494	4.15067	2.29425	1.54723	5.6138	4.66022	1.33605	5.65795	4.15767	2.14152	2.40361	3.4597	3.5735
ENSG00000196189	SEMA4A	2.42681	2.74825	0.99833	2.89901	2.60731	2.4934	3.19516	4.15236	4.28931	4.07419	2.58118	2.74791	4.1624	4.0081	3.13752	3.87384	4.30351	3.71015	2.05335	2.74233	3.06155	1.10589	5.58026	3.79617	3.41373	2.10254	2.51846	2.03338	5.18094	1.85724	3.27917	1.63722	0.892572	3.19134	4.26194	1.02869	4.45388	4.53634	1.48651	2.77255	3.18217	1.57556	2.65883	4.54332	5.2329	5.0805	2.71941	4.99093
ENSG00000152284	TCF7L1	5.55013	5.18109	2.72806	5.60722	5.39611	5.64289	4.84212	2.16185	2.20489	2.47697	3.04838	3.29172	2.33282	2.02567	2.09363	2.40659	2.38388	2.27732	2.02003	2.50337	5.47278	2.34879	0.571435	5.34998	5.64653	5.23672	4.06788	5.41261	3.50576	5.42739	5.09585	3.95282	2.99102	3.76407	3.90663	2.94962	4.92568	4.09859	3.32197	5.27928	5.52096	1.77754	3.78443	4.98894	3.87196	4.34252	3.89396	4.13255
ENSG00000042445	RETSAT	5.6281	5.56837	5.54717	5.22473	5.26154	5.10483	5.23696	4.13199	4.23799	4.47255	4.83988	4.81437	4.45253	4.54031	4.14923	4.0717	4.23021	4.36615	5.0771	4.50338	5.53546	5.46551	4.57054	5.17	5.03495	4.98136	5.37738	5.0384	5.54467	5.00695	4.92466	4.02083	3.7775	4.51094	4.38471	5.39347	5.16027	5.4669	5.26814	5.49642	5.0369	4.57814	4.32853	5.11007	5.63142	5.64667	5.3824	4.59323
ENSG00000042493	CAPG	5.48483	5.17089	3.9153	5.2355	5.00725	5.43826	5.15653	4.02801	4.24499	3.95931	2.69388	2.87093	4.00945	3.88596	3.80952	3.7688	4.04855	3.78883	4.92017	4.21641	5.50713	5.55948	5.41082	5.61539	5.57357	3.95111	4.9401	4.67068	5.66849	4.28802	5.27446	2.8905	1.52097	5.48654	5.67243	1.67178	5.66371	5.39431	2.48842	4.95825	3.88684	3.54944	4.37696	5.46535	5.67162	5.67038	5.00437	5.07724
ENSG00000168906	MAT2A	5.67243	5.67208	5.67243	5.67243	5.67243	5.67223	5.67243	5.4081	5.48546	5.59133	5.65547	5.67199	5.65119	5.59685	5.43114	5.54352	5.45952	5.47001	5.59331	5.49624	5.67197	5.67243	5.67243	5.67243	5.67243	5.66938	5.67243	5.66979	5.66803	5.67186	5.67243	5.6056	5.36624	5.61248	5.67243	5.29132	5.67243	5.67243	5.66318	5.67243	5.67243	5.66649	5.67243	5.67243	5.66853	5.66355	5.67243	5.67149
ENSG00000115486	GGCX	3.50793	3.65028	3.287	3.58717	3.63302	3.26878	3.6678	2.16155	2.30879	2.40927	3.80291	3.84616	2.55739	2.59477	2.26109	2.24068	2.39963	2.17658	2.72644	2.22479	3.58254	4.53844	2.7836	3.96452	4.07442	3.3056	3.06701	3.27619	3.1694	3.18132	3.90456	2.78986	2.05842	2.87841	3.10111	4.52621	4.13812	3.45795	2.81374	3.89023	3.96421	2.93947	3.62158	3.59126	3.16969	3.11697	3.16211	3.1788
ENSG00000118640	VAMP8	5.34593	5.55447	4.87539	4.83515	5.09056	4.0221	5.31492	3.12862	2.67564	3.00748	2.13959	2.13003	2.51487	2.60487	3.12845	3.39447	2.77191	2.85428	4.58337	3.7573	5.47049	1.41885	5.67243	4.46452	4.83475	4.47242	5.3618	4.34807	5.67131	4.42733	5.14423	3.8266	2.74869	5.67243	5.67243	5.63614	5.669	5.66809	3.33161	4.9349	3.74647	5.6506	5.35042	5.60606	5.67243	5.67122	5.56376	5.67243
ENSG00000168899	VAMP5	5.67243	5.67243	5.6706	5.67243	5.67243	5.66373	5.67243	5.27663	5.11203	5.3746	4.06877	4.31122	4.93724	4.94199	5.13429	5.31681	5.3074	5.35758	5.52791	5.57117	5.67163	5.67243	5.61725	5.67243	5.67243	5.64801	5.35926	5.67243	5.56675	5.67243	5.67243	5.66347	5.23299	5.60845	5.67243	5.22072	5.67243	5.44376	5.66139	5.67243	5.67107	4.13973	5.30813	5.66955	5.54383	5.59382	5.63041	5.67243
ENSG00000168894	RNF181	5.67124	5.65665	5.65393	5.67243	5.67072	5.67243	5.67243	5.3386	5.37599	5.30918	5.4521	5.43225	5.41879	5.51146	5.21622	5.3985	5.37058	5.24962	5.57376	5.48027	5.67088	5.67241	5.67243	5.67243	5.67243	5.66361	5.61102	5.65087	5.65765	5.65708	5.67243	5.51501	4.94895	5.61974	5.67243	5.40686	5.67243	5.66577	5.51613	5.67243	5.67243	5.43577	5.58994	5.67188	5.664	5.67027	5.66163	5.67013
ENSG00000168890	TMEM150A	4.7266	4.6846	4.4587	4.82238	4.88661	4.64885	5.06137	2.84562	2.88496	2.91139	3.56054	3.81462	3.23082	2.9621	2.82759	3.29723	2.89715	2.71352	3.35292	3.10209	4.72248	4.18878	2.04339	4.75689	5.12415	4.88793	4.20616	4.95411	3.78448	4.93795	5.06327	3.68243	2.98132	4.87567	4.61283	4.58566	5.22865	4.4786	4.87761	4.89079	5.03174	4.53793	4.92036	4.96854	3.70857	3.82691	4.28352	4.17844
ENSG00000168883	USP39	5.14992	4.8172	4.33493	5.1684	5.11481	5.31554	5.24511	3.58682	3.77487	3.74521	4.57369	4.55225	4.05681	4.05917	3.55493	3.83479	3.77386	3.56	4.06315	3.72492	5.05891	5.43154	5.41465	5.28048	5.31838	5.10655	4.74006	5.02427	4.70396	5.0848	5.18907	3.97565	3.52239	4.06439	4.59515	3.39938	5.25737	4.65033	4.98826	5.30937	5.15811	3.37039	4.60293	5.01071	4.93975	5.07335	4.76344	4.92787
ENSG00000115523	GNLY	3.33435	3.09772	0.818713	1.93076	2.18514	1.40983	1.89377	1.43694	1.11491	1.46938	1.20423	1.20072	1.34697	1.36516	1.49054	1.99331	1.27138	1.39575	2.3508	2.11517	3.05164	0.0929498	1.05653	2.07984	2.33065	1.41396	1.88879	1.8768	1.71057	1.91174	2.48767	1.62841	1.28164	1.62575	1.55074	2.33767	4.85267	1.72248	2.02453	1.96877	1.41212	0.477269	1.87417	1.9995	1.17626	1.31684	2.65343	5.34422
ENSG00000168874	ATOH8	4.91777	4.56107	1.39789	5.35032	4.9716	5.37954	4.53708	1.97962	1.82272	2.07392	1.28691	1.62756	2.16006	1.94023	2.0902	2.18705	1.73894	1.99386	2.47367	2.28485	4.6946	4.06256	0.127786	4.55612	4.92383	3.23154	2.97843	4.17762	2.45766	4.22251	4.61191	4.25403	3.05436	2.47042	2.98439	3.41141	4.7969	2.492	4.32639	5.61891	4.30449	1.48653	2.59762	4.39185	3.49811	4.00209	3.11776	3.6773
ENSG00000116030	SUMO1	5.66457	5.62325	5.61206	5.67002	5.66593	5.67226	5.67243	5.33426	5.44739	5.29574	5.62609	5.6391	5.53162	5.58774	5.23582	5.46188	5.3208	5.17455	5.48913	5.35812	5.65726	5.67243	5.67243	5.67243	5.67243	5.6592	5.55345	5.63104	5.58082	5.63656	5.67243	5.0287	4.51449	5.40594	5.67243	5.4151	5.66782	5.53692	5.36158	5.66946	5.66719	4.36015	5.65673	5.6665	5.55619	5.55816	5.61366	5.63316
ENSG00000204217	BMPR2	4.74436	4.56283	4.45727	5.18507	5.07736	5.07221	4.56698	3.38048	3.76183	3.55381	4.0588	3.87414	3.73535	4.17482	3.25033	3.80332	3.72356	3.22761	3.30237	3.27518	4.45389	4.5509	3.74409	4.66654	4.88406	4.37891	3.73818	4.3329	3.5138	4.38047	4.55619	3.62918	3.07723	3.14507	3.68684	2.36101	5.34966	3.70649	3.02345	4.55041	4.33045	2.2046	3.72017	4.2013	3.82883	3.97565	3.7469	3.51276
ENSG00000138439	FAM117B	2.88434	2.34268	3.61806	2.80018	2.6812	2.99228	3.00863	2.0086	2.35649	2.20059	3.77242	3.46196	2.4667	2.83119	1.95807	2.64118	2.36835	1.96713	2.19602	1.75747	2.71608	1.60159	2.5076	2.95134	2.88425	2.24714	2.57724	2.13059	3.21249	1.93737	2.8665	1.44722	0.882557	2.16004	2.61708	1.18286	2.5634	2.61934	1.17856	2.97865	3.38612	1.87861	3.08797	3.09386	3.29598	3.40317	2.71679	2.95851
ENSG00000163596	ICA1L	2.30229	1.89006	1.74463	2.47772	2.42795	2.49696	2.68316	2.51232	3.00225	2.85013	4.85069	4.60314	3.23813	3.42897	2.77673	3.13174	3.00952	2.41129	2.5849	2.35957	2.21284	1.5769	1.21119	2.83464	3.42782	2.9373	1.80348	2.89675	1.02592	2.78685	3.70978	1.76916	1.00937	1.23671	1.78095	0.206239	1.82585	1.43875	1.44986	3.16554	3.38154	1.09855	4.18929	2.7945	1.16905	1.40536	1.4298	1.08805
ENSG00000138442	WDR12	2.6289	2.73269	3.00593	2.47233	2.66434	2.37934	2.81338	1.78354	2.16035	2.24742	2.75997	2.55176	2.25468	2.65793	1.88429	2.36007	2.3072	1.96203	2.23139	2.03616	2.66134	4.17904	4.17222	2.98676	3.0596	2.45415	2.56095	2.36603	2.91632	2.37917	3.09352	2.25538	1.82236	2.12535	2.5326	2.02514	2.43225	2.37652	2.58188	2.90541	2.94011	1.65075	2.68903	2.47165	2.71446	2.68082	2.57964	2.57844
ENSG00000138380	CARF	2.57009	1.92698	2.12843	2.61928	2.67771	2.85626	2.82756	1.69546	1.67922	1.77938	2.67851	2.71878	1.78575	1.86091	1.83384	1.90377	1.75694	1.56464	2.6969	1.98243	2.63643	2.09108	2.66795	3.167	3.17006	2.69984	2.21357	2.56699	1.97484	2.54732	3.12002	1.59601	1.09934	1.70738	2.08429	1.09246	2.34625	2.39406	1.54993	3.4943	3.21321	1.38343	2.8297	2.57129	2.50425	2.55275	2.55819	2.44414
ENSG00000270664	RP11-544H14.1	0.0236847	0.0129448	0.0289328	0.0255937	0.0271486	0.022578	0	0.00661579	0.0124158	0.0168306	0.061235	0.0858634	0.0127944	0.00332989	0.00652364	0.0125516	0.0112545	0.00520994	0.010621	0.0204551	0.0226807	0.0449282	0.0265069	0.0341199	0.0642748	0.032506	0.0195263	0.0186304	0.0111155	0.0265733	0.0788001	0.00804687	0.0103281	0.0108593	0.0530334	0.0147374	0.0242699	0.034419	0.0117724	0.0525843	0.0410691	0.0201734	0.0494545	0.0294444	0.0262923	0.0234094	0.0222904	0.0298308
ENSG00000144426	NBEAL1	2.32163	2.09914	1.44518	3.14963	2.90154	3.20501	1.84322	0.251795	0.240741	0.34811	0.609199	1.37202	0.559501	0.254873	0.258495	0.334971	0.319738	0.293053	0.563773	0.340888	2.07809	2.73189	1.93796	2.1327	1.99287	1.64254	2.01434	1.76639	1.66391	1.72598	2.00756	1.34587	0.923262	1.27851	1.3705	1.06074	2.42688	1.72544	1.05404	2.56566	2.21198	0.999787	1.34824	1.45291	1.76338	1.73663	1.82735	0.825927
ENSG00000073711	PPP2R3A	2.37169	1.96559	2.24958	2.92764	2.61122	3.03028	2.9952	1.79467	1.64628	1.76283	1.55674	1.56261	1.73841	1.8744	1.96307	1.8442	1.7241	1.73696	2.6518	2.1116	2.42461	3.76473	0.183886	3.17722	3.19621	3.72536	2.95272	3.06628	2.56235	3.2052	2.88168	3.02891	2.99649	3.42892	4.14067	0.530894	2.13751	2.72371	4.2021	2.82448	2.78762	1.32867	2.13066	2.48751	3.92246	4.07248	2.0713	1.10035
ENSG00000174579	MSL2	4.19307	3.96829	3.37696	4.09915	4.1306	4.127	4.18818	2.64528	2.71169	2.86367	4.25919	4.06068	2.83455	3.04768	2.68548	2.93995	2.77661	2.62018	3.33026	2.82421	4.18359	3.90299	4.7165	4.45665	4.67598	4.0815	3.87317	3.85314	3.7242	3.7931	4.58127	2.84439	2.35472	2.86944	3.56323	3.05688	4.3445	3.88672	3.19239	4.65859	4.55457	2.75248	3.98329	4.07353	4.16151	4.23658	4.31583	4.88761
ENSG00000114054	PCCB	3.38872	3.15552	5.01333	3.07669	3.14195	3.25663	3.47434	2.92842	3.2447	3.11998	3.25836	3.27434	3.37158	3.52809	2.94693	3.06455	2.99614	2.92215	3.78683	3.2048	3.29634	3.87599	5.04359	3.09205	3.16619	3.18891	3.47226	3.11123	3.462	3.12496	3.20198	3.68024	3.29138	3.5926	3.3599	4.41229	3.15611	3.16537	3.73795	3.5671	3.23642	2.44891	3.52294	3.08615	3.25479	3.27536	3.26821	3.06933
ENSG00000174564	IL20RB	2.23595	1.47824	0.764464	1.5127	1.73999	1.39903	1.53773	0.387357	0.366607	0.333988	1.16071	1.14051	0.418858	0.397574	0.380959	0.458391	0.369386	0.332114	0.570224	0.419837	1.61638	4.82281	0.72798	2.30101	1.28265	0.961574	1.14682	1.59911	5.66555	1.52531	1.253	0.751984	0.502135	0.664661	0.488075	1.63387	1.50525	2.70886	0.780793	4.33852	0.939629	0.458775	0.980854	2.14811	5.65027	5.65262	1.08252	1.33748
ENSG00000138744	NAAA	3.87936	3.4499	2.48581	4.30052	4.08637	4.07301	3.40168	1.95127	2.32204	2.48494	3.5401	3.30342	2.33007	2.62041	2.11723	2.68416	2.60929	2.11137	2.97156	2.29384	3.75706	3.51722	2.94072	4.29365	4.11443	3.22778	4.29979	3.12574	3.75588	3.0179	3.83161	2.75735	1.84821	2.96635	3.39878	3.41947	3.92506	4.4524	1.70888	3.98808	2.86084	1.73453	3.04131	4.53235	3.68516	3.79998	4.50753	5.0368
ENSG00000138760	SCARB2	5.66146	5.61403	5.2116	5.67243	5.66678	5.67232	5.65866	5.07375	5.03082	5.15578	5.49532	5.42154	5.12091	5.37083	5.17532	5.22271	4.94677	5.06598	5.60811	5.2993	5.64098	5.67243	3.0057	5.67243	5.67243	5.65151	5.59526	5.61254	5.23168	5.5906	5.67243	5.10667	4.36204	4.87955	5.12958	5.23462	5.67197	5.62275	5.49513	5.66869	5.67145	4.96392	5.23689	5.6635	5.38377	5.40533	5.57745	5.44308
ENSG00000138771	SHROOM3	1.10194	0.974841	1.35859	4.78601	3.69947	4.28211	2.71383	0.823541	1.40153	0.867029	3.47763	3.44352	1.87487	1.79951	0.755689	0.867517	0.812727	0.701599	1.04227	0.678385	2.61993	2.07635	1.48054	1.64841	1.67565	3.17934	3.83866	3.22359	3.82142	3.65505	3.10705	1.436	1.341	2.69621	2.75074	2.29935	3.54054	4.02557	0.191716	4.03979	1.04273	1.83186	2.87166	3.51218	2.26335	2.53004	3.83323	2.0407
ENSG00000183199	HSP90AB3P	0.877563	0.939703	0.935471	1.06123	0.935777	1.12394	0.79706	0.50746	0.639826	0.527487	0.969987	0.924847	0.775751	0.876718	0.534852	0.765072	0.61547	0.422054	0.682525	0.596756	0.885943	0.96205	1.50446	0.896026	1.04716	0.770893	0.641815	0.764296	0.668369	0.69177	1.1058	0.718513	0.623086	0.555273	0.731043	0.313869	1.17213	0.694304	1.14356	1.03142	1.57371	0.53624	0.96523	0.759897	0.799854	0.861555	0.621288	0.549121
ENSG00000118785	SPP1	4.7273	4.52436	3.91835	4.63946	5.09332	3.53306	3.55362	5.55607	5.09831	5.55463	4.8912	4.6323	5.10234	5.37054	5.60089	5.61143	5.41194	5.56102	5.67243	5.67243	4.39984	0.672895	2.15962	1.89562	4.18803	5.2033	4.03442	3.61224	2.06521	3.90907	3.77908	3.89768	2.15569	5.67243	5.67243	3.22707	3.71315	4.45934	0.879176	5.56749	2.95351	5.36913	2.88329	3.72506	1.31965	1.36495	3.54321	2.12816
ENSG00000118762	PKD2	5.49289	5.38498	4.68361	5.67243	5.62398	5.67083	5.35542	3.14067	3.1672	3.40701	4.85763	4.72923	3.55225	3.49779	3.2785	3.23929	3.20812	3.18627	3.85443	3.30768	5.20288	5.44749	3.48968	5.38346	5.67243	5.55215	4.54288	5.5823	3.82083	5.53022	5.67062	4.18785	3.01483	4.20443	4.73301	2.648	5.34803	3.99511	2.46021	5.66224	5.63883	3.25881	4.33132	4.93506	3.96103	4.14255	4.50446	3.91019
ENSG00000113638	TTC33	2.68064	2.28333	2.16574	2.75983	2.68408	3.05654	2.46775	1.67991	1.87222	1.7736	3.0942	2.59945	1.72241	2.15715	1.61862	1.96658	2.07578	1.52399	1.87244	1.49268	2.47049	2.42353	2.81897	2.66505	2.76087	2.54016	2.1862	2.44807	1.77321	2.44677	2.69676	1.66219	1.33834	1.60252	2.06411	1.52762	2.46902	2.18893	2.60936	2.82175	2.84512	1.25026	2.19516	2.32943	1.87158	1.92628	2.15418	1.99354
ENSG00000171522	PTGER4	4.00165	4.13468	2.72123	2.83818	3.04174	3.66704	3.23599	0.931262	0.530596	0.557209	0.23267	0.282049	0.461377	0.477915	0.729961	1.05357	0.601143	0.482544	2.49769	1.0292	3.60981	2.55411	1.38401	2.5948	2.90282	4.00971	4.17026	2.91139	2.07929	2.76543	3.88468	1.80492	2.0655	3.17413	3.50546	0.812063	4.66851	2.68829	1.52978	3.66743	1.12482	3.70383	1.64289	2.23105	2.88438	2.86582	4.17364	3.92292
ENSG00000072682	P4HA2	2.77898	3.3144	2.04175	4.50996	4.05531	3.88613	3.81547	1.38447	1.63896	1.30365	2.18804	2.16616	1.6816	1.93203	1.47812	2.09213	1.07225	1.18934	1.25857	1.26148	2.97573	5.4549	2.39343	3.99352	3.86872	3.74917	3.52408	3.64343	3.119	3.50273	4.0483	3.7238	2.8988	2.80778	2.24731	1.58659	4.20308	3.79856	1.77047	3.63706	2.64622	3.97953	3.80987	2.91714	3.21808	3.31213	3.32163	2.58171
ENSG00000197375	SLC22A5	3.09785	3.71076	3.68103	4.1378	3.54501	3.35603	3.77712	2.82475	2.89832	3.27567	5.20233	5.24721	3.22155	3.087	2.71986	3.08436	3.23728	2.99779	2.71257	2.75925	3.77605	2.18792	1.81084	4.08054	4.3414	3.60942	4.2489	3.52056	3.22437	3.51004	4.55939	3.29403	3.35658	4.69253	4.49717	3.13299	3.5758	4.00317	5.09041	4.08252	4.29385	3.27282	4.92505	4.69798	4.18621	4.16973	4.41992	3.05722
ENSG00000164508	HIST1H2AA	0.00424809	0.00567941	0.00699064	0.00885287	0.00336128	0.004294	0.0251901	0	0.0059824	0.000358299	0.00498224	0.0149031	0.00249661	0.00155727	0.00217745	0.00205023	0.000515129	0.0004774	0.00187099	0.000880535	0.00926063	0.00799705	0.0525908	0	0.0564831	0.00477144	0.00591168	0.00529379	0.00563122	0.00746743	0	0.00265184	0.00264456	0.248594	0.104453	0.100212	0.00719546	0.00538917	0.00400084	0.00581706	0.00690176	0.0629694	0.0106761	0.0082448	0.00465578	0.00523368	0.00626622	0.00829277
ENSG00000146047	HIST1H2BA	0.00454135	0.00454792	0.00591063	0.00433798	0.00522133	0.00191509	0.00621912	0.000754343	0.00613783	0.00191135	0.0051899	0.00885823	0.00553101	0.0057503	0.000643423	0.00291649	0.000601984	0	0.00305122	0.00132165	0.0120539	0.00403518	0.0577377	0	0.0258459	0.00645354	0.00536778	0.00493862	0.00226805	0.00926237	0.0291058	0.00386163	0.00357071	0.193357	0.0557011	0.101776	0.0053046	0.0018133	0.00261106	0.00389153	0.0133005	0.0686199	0.00653003	0.00955323	0.00348197	0.00289656	0.00389311	0.00545323
ENSG00000146039	SLC17A4	0.0368093	0.0548393	0.0248059	0.0271064	0.0190404	0.0103733	0.147292	0.00885972	0.0180398	0.00489969	0.341479	0.338786	0.0190406	0.0163954	0.0174755	0.0343141	0.00834417	0.00215851	0.0133219	0.00652206	0.0456779	0.00683196	0.0115549	0.0197483	0.0153477	0.468296	2.65624	0.00997452	0.0190768	0.0221404	0.0737228	0.0460483	0.0164787	1.64915	0.675011	4.16885	0.0132453	0.0110865	0.00566225	0.0160231	0.0237727	3.5647	0.116939	0.0343842	0.00912513	0.00874388	3.22125	0.0234084
ENSG00000124568	SLC17A1	0.0342802	0.0398956	0.359756	0.0894811	0.0351758	0.0269881	0.0187979	0.0105783	0.00950868	0.00930229	0.0263538	0.0247418	0.0116074	0.00830657	0.0111112	0.0192762	0.0102223	0.0115989	0.0241039	0.0170212	0.0367627	0.00789164	0.00860732	0.0451441	0	0.0261368	0.0989765	0.0146669	0.0106169	0.0170114	0.0226393	0.0695034	0.0124736	4.76507	2.82654	3.63263	0.0572092	0.00928132	0.00913608	0.0267568	0.386769	0.11341	0.0972174	0.0523463	0.0138172	0.0126864	0.153864	0.0513376
ENSG00000124564	SLC17A3	0.0550499	0.0795864	0.716661	0.326691	0.0997533	0.0468007	0.0571238	0.0158182	0.0142962	0.0199304	0.0112439	0.020149	0.0253366	0.0125197	0.0247172	0.0352784	0.0170357	0.0211436	0.0303356	0.0305164	0.0546216	0.0142037	0.01658	0.0281415	0.0428332	0.0395996	0.050957	0.0351854	0.0245843	0.02977	0.184007	0.13563	0.021088	4.54426	2.43214	3.38415	0.16919	0.0223538	0.00938741	0.0418741	0.518282	0.0182489	0.65374	0.131086	0.0187712	0.0156667	0.12281	0.116818
ENSG00000112337	SLC17A2	0.00606637	0.0149034	0.00754728	0.031059	0.0144257	0.00490041	0.0156478	0.00151952	0.00467444	0.00175312	0.00295555	0.00504845	0.00353791	0.00258404	0.00248546	0.00210861	0.00171362	0.00101749	0.00176859	0.00217821	0.0104124	0.0544591	0.00719546	0.0270266	0.0111097	0.00635393	0.00503056	0.00556439	0.00632222	0.00907306	0.032757	0.0106852	0.00690022	0.542768	0.330179	5.01083	0.0136706	0.00483984	0.00686601	0.00530108	0.00787988	0.0416912	0.00711256	0.0084703	0.00722301	0.00525719	0.0088414	0.0257585
ENSG00000112343	TRIM38	3.90094	3.76257	3.31153	4.37077	4.08566	4.20683	3.87394	0.904647	0.775463	0.957643	0.539394	0.648751	0.929103	0.818921	0.966122	1.11635	0.81899	0.884421	1.73071	1.35258	3.74003	4.39033	4.61273	4.22688	4.20228	3.50779	3.39728	3.33839	3.72065	3.13793	4.31395	2.21871	1.5271	3.50943	3.5854	2.2317	4.45819	3.51308	2.29577	3.8975	3.55318	1.74985	2.34248	3.99981	3.24272	3.33509	4.02501	4.71741
ENSG00000010704	HFE	2.59698	2.57256	3.11749	2.89504	2.74147	2.54855	2.79559	0.856652	0.812081	0.976365	0.447051	0.623118	0.792802	0.780702	0.789099	0.705742	0.918019	0.80531	1.30755	0.972946	2.65285	4.01581	1.7618	2.79456	2.9468	2.74064	2.44374	2.5304	2.18724	2.45335	2.67805	1.71754	1.05643	1.74131	1.78982	2.14733	2.43811	2.63715	0.73808	2.84176	2.83107	1.68224	1.37891	2.7827	1.84728	1.7119	2.35996	3.13688
ENSG00000187475	HIST1H1T	0.0190348	0.0430897	0.0436664	0.0464638	0.0520929	0.0419836	0.0391902	0.0936566	0.0661898	0.0975626	0.0552144	0.0424938	0.0684558	0.0561924	0.104738	0.0744849	0.0662285	0.0737101	0.1065	0.0853335	0.0256225	0.0345939	0.0894443	0.0430682	0	0.032959	0.0304071	0.0296708	0.0696803	0.0397743	0.0490655	0.0325687	0.033869	0.0561508	0.0707308	0.12893	0.155758	0.0316864	0.106615	0.0809784	0.0673165	0.0245866	0.214348	0.203168	0.038514	0.0312323	0.0225629	0.114591
ENSG00000158373	HIST1H2BD	2.10407	3.73721	3.58341	3.38317	3.4291	2.39433	3.72563	2.41352	2.36936	3.00554	4.02315	3.7451	2.46437	2.61257	2.9936	2.93911	3.17241	2.68546	3.88979	2.94293	3.50052	3.37894	4.1749	4.49948	4.6103	3.52612	4.33908	2.92377	4.69181	2.87984	3.80821	3.6633	3.68746	4.80885	5.29637	4.61233	4.3879	4.30867	3.28667	3.30679	4.66581	2.30714	4.9299	5.40793	4.61525	4.45247	4.11573	4.47941
ENSG00000158406	HIST1H4H	1.48914	1.79351	1.6434	2.16749	2.33496	2.69505	1.96607	1.55511	1.60167	1.64884	1.29827	1.23093	1.40605	1.61693	1.75459	1.96912	1.6724	1.55074	2.92831	2.1263	1.6975	1.59851	2.91658	2.36053	2.04387	2.06787	1.97993	1.91956	2.31104	2.07511	1.97036	1.5279	1.66597	1.48658	2.18968	0.787024	2.62283	1.6268	3.35959	1.92574	1.87234	0.576683	2.3854	3.4861	1.56436	1.45055	2.22968	2.82052
ENSG00000186470	BTN3A2	4.2473	4.4549	4.84352	3.90521	4.3137	3.43694	4.11977	2.2395	2.09604	2.27699	2.49927	2.63465	2.1674	2.19427	2.37575	2.94808	2.38341	2.14514	3.5687	2.93863	4.27673	4.27565	5.62812	4.49168	4.61059	3.64154	4.25158	3.6479	3.63608	3.51778	4.40635	3.00154	2.54758	3.61951	3.55934	3.10495	5.23898	3.83491	1.88139	4.20261	4.69773	2.57324	4.26921	4.41796	4.25569	3.85831	4.96145	5.63629
ENSG00000112763	BTN2A1	5.13437	4.88076	4.79071	5.47226	5.39282	5.5824	5.3178	3.03086	3.26444	3.28745	5.47918	5.52568	3.68351	3.81933	3.16507	3.77208	3.37116	3.04596	4.06129	3.41872	5.00869	4.98051	4.93491	5.32148	5.56816	5.15457	4.83485	5.06163	4.31574	5.05366	5.51822	3.73585	3.32938	4.02492	4.31149	3.02516	5.4065	4.45403	3.20982	5.25285	5.31673	2.97123	4.84284	5.16408	4.422	4.42877	5.12518	5.64131
ENSG00000182952	HMGN4	5.66118	5.62632	5.41947	5.67208	5.6585	5.67243	5.66707	4.08662	4.37919	4.29719	5.38315	5.25958	4.3313	4.7341	3.9537	4.58816	4.40962	3.96362	4.69552	4.22749	5.64759	5.67243	5.67243	5.65637	5.67243	5.66271	5.62748	5.60468	5.317	5.61207	5.67243	4.8545	4.05174	5.09856	5.60711	3.29578	5.65444	5.47369	4.83964	5.67071	5.67241	4.17966	5.35523	5.60866	5.51102	5.49181	5.65242	5.66494
ENSG00000146109	ABT1	4.21185	4.08113	3.65125	4.18163	4.128	4.16687	4.32678	2.55428	2.72172	2.82671	4.17724	4.14017	3.10703	3.18063	2.59478	2.8187	2.89373	2.68494	2.75447	2.55919	4.27063	4.65504	5.33904	4.35686	4.57471	4.1942	4.08029	4.12789	4.47438	4.10744	4.5151	2.78521	2.62622	3.07098	3.67064	3.3716	4.17401	3.9649	3.11138	4.20987	4.43854	2.94619	3.99993	4.17892	4.68164	4.62475	4.40086	4.8136
ENSG00000197903	HIST1H2BK	5.17801	5.45383	4.83275	5.57958	5.55372	5.53503	5.10426	2.8107	2.66971	3.34909	1.79158	2.02239	2.78826	2.90294	3.1856	2.8612	3.4264	3.05244	4.32861	3.26758	5.27177	5.29463	5.66359	5.66552	5.53073	5.16318	5.26178	5.00178	5.57241	4.9126	5.66476	4.47995	3.2923	3.70149	4.63115	5.085	5.64304	5.08306	2.48865	5.2391	5.35915	4.58776	4.51856	5.61047	5.12921	5.0646	5.43485	5.64978
ENSG00000112812	PRSS16	0.186931	0.856826	0.939014	0.725712	0.288787	0.31246	1.38407	0.56355	0.920321	0.089409	1.34269	1.21314	1.38682	1.79935	0.447075	0.242552	0.186335	0.0931716	0.163118	0.351327	1.98319	0.182949	1.4465	1.18388	1.82342	0.417937	2.36582	0.268491	2.99126	0.160466	2.10571	0.291042	0.031206	1.64092	2.53534	0.197	2.5493	3.37735	0.0598489	0.231667	2.33978	3.9787	3.22525	2.65568	2.79823	2.5891	2.55929	0.993032
ENSG00000230204	FTH1P5	0.808169	0.691116	0.528994	0.698861	0.696684	0.704381	0.480346	0.520354	0.422083	0.310495	0.20728	0.262961	0.447444	0.484826	0.448383	0.426437	0.361968	0.299449	0.724017	0.434475	0.652982	0.846518	0.397068	0.487895	0.333348	0.476796	0.486778	0.504239	0.386543	0.489715	0.457831	0.37504	0.288973	0.409946	0.246069	0.229415	0.895902	0.441739	0.345794	1.00995	0.488241	0.234348	0.364863	0.42703	0.308477	0.371146	0.473307	0.414805
ENSG00000270306	RP3-437C15.2	0.000278576	0.000294347	0	0	0	0.000423537	0	0	0.000412499	0.00102608	0.000834935	0	0.0011272	0	0.000759643	0	0	0	0	0	0.000678149	0.000431077	0.000889154	0	0	0.000646755	0	0.000655054	0.000372781	0	0	0.000111691	0	0.00154951	0	0	0.00014864	0.000556642	0.000265572	0.00388059	0	0	0.000930511	0	0.00110533	0.000551896	0	0
ENSG00000197576	HOXA4	2.81043	3.98059	3.17556	3.70904	1.34749	2.7734	3.36204	0.0472961	0.030783	0.0364466	0.0899938	0.0732386	0.0446616	0.0280321	0.0467522	0.0471118	0.035354	0.0349846	4.72267	0.359455	3.62463	2.45424	0.167252	2.7212	3.11584	3.85899	3.25836	5.34831	3.8249	5.29218	4.78189	0.947793	0.471188	3.29562	3.76045	0.701128	4.15601	0.197303	3.14884	3.28873	2.66415	0.80853	0.143699	3.00058	2.50271	2.49868	3.06949	2.9962
ENSG00000106049	HIBADH	5.65368	5.5486	5.64045	5.41715	5.44629	5.60025	5.57947	4.13176	4.28164	4.52437	4.84781	4.74636	4.32521	4.48549	3.88937	4.41905	4.40195	4.2697	4.37627	4.68126	5.62825	5.61389	5.06161	5.4581	5.63949	5.61316	5.31853	5.45189	4.21641	5.5005	5.61717	5.20378	4.7267	5.58182	5.67243	5.55637	4.99162	5.20993	5.58404	5.56717	5.62157	4.03509	5.37231	5.55188	4.84001	4.93512	5.01778	4.61858
ENSG00000106052	TAX1BP1	4.99725	4.65695	5.3964	5.38488	5.2105	5.5979	5.34112	4.16303	4.45565	4.36558	4.92866	4.58114	4.42364	4.92541	4.15862	4.53066	4.40921	4.10175	4.77118	4.5093	4.8867	5.26039	5.19215	5.26514	5.15021	5.23621	4.89948	5.05219	5.21607	5.14959	5.24739	4.35945	4.04199	4.23102	4.55571	3.49755	5.11524	4.9294	4.76662	4.92605	4.99847	3.73153	5.14303	4.95984	4.77605	4.81797	4.71707	4.69564
ENSG00000253958	CLDN23	3.3767	3.45398	1.37657	2.56568	2.16552	1.61345	3.04288	0.582873	0.571529	0.757141	0.220471	0.292728	0.569479	0.534861	0.476624	0.552345	0.766928	0.659388	0.61948	0.617077	3.48227	2.0903	0.741268	2.64369	2.67151	1.34322	3.51047	1.83852	2.50788	1.27236	2.06543	0.762824	0.470347	2.41051	2.86972	3.03437	3.32929	3.52267	0.541305	1.50147	2.09443	1.87706	1.45498	1.9007	4.28259	4.32262	3.47432	2.04067
ENSG00000147324	MFHAS1	3.32076	3.34557	1.61227	4.12269	3.87097	4.43597	3.82109	2.47308	2.84839	2.61062	3.69236	3.70658	3.05325	3.12903	2.42628	2.49011	2.62294	2.3321	1.91994	2.23073	2.92007	3.38892	4.38499	3.1723	3.84412	4.52448	3.91054	4.03317	2.49075	4.12613	4.03976	2.19056	2.3035	3.5739	4.16076	2.35619	4.19686	2.7148	1.52894	2.60951	3.04259	1.9896	2.29757	3.37526	3.47261	3.53972	3.65281	3.93655
ENSG00000104626	ERI1	2.93291	2.86749	1.96532	2.66626	2.68458	2.5049	2.75218	1.51696	1.47942	1.84418	2.18723	2.07068	1.57974	1.647	1.49365	1.7169	1.78115	1.60569	2.07437	1.69067	2.73849	3.88279	3.70578	2.7557	3.03964	2.55921	2.32062	2.39627	2.45044	2.48892	3.08436	1.53449	1.14961	2.07467	2.46127	1.67999	3.09851	2.39894	1.25139	2.82039	2.73077	1.35777	2.26608	2.42105	2.20895	2.19326	2.46567	2.94579
ENSG00000249050	RP11-375N15.1	0.000910086	0.00144967	0.00490281	0.000844189	0.00116967	0.000955491	0	0.00112405	0.000711614	0.001474	0.00204358	0.00289564	0.00346798	0.000486177	0.00181119	0.00237744	0.000982274	0.00121909	0.000471563	0.000588775	0.00106445	0.000265912	0.000625618	0	0.011043	0.000439371	0.000403152	0.000869969	0.000957122	0.00116789	0.00981764	7.28899e-05	0.000990471	0.000382809	0	0.200605	0.00131067	0.00915697	0.00218469	0.00295856	0.000651087	0.000166467	0.0146662	0.0020578	0.0116061	0.00818957	0.00060328	0.000782227
ENSG00000272267	RP11-375N15.2	0.293226	0.293493	0.425624	0.368584	0.508485	0.505005	0.520918	1.13977	1.10422	0.903553	1.42714	1.32102	0.956183	1.01314	1.0157	1.51926	0.967441	0.941087	1.18182	1.11925	0.342086	0.826825	0.765683	0.33108	1.25642	0.378788	0.574296	0.32679	0.253992	0.334389	0.46796	0.211514	0.164381	0.601586	1.06346	0.500329	0.557548	0.365268	0.33955	0.795287	0.449705	0.358935	2.08475	0.576005	0.351846	0.35318	0.912488	0.924041
ENSG00000175806	MSRA	3.51633	3.3663	3.42306	3.18721	3.3283	3.46972	3.13604	2.70204	3.17801	2.71107	4.78314	4.73628	3.27677	3.40798	2.92748	2.73499	2.71395	2.48458	3.14664	2.77367	3.44656	2.50307	2.2463	2.75334	3.10982	3.22334	3.0438	3.04218	2.75665	3.22786	2.72665	2.98174	2.76765	4.43494	3.90883	3.96961	3.25727	2.72284	2.23616	3.12927	2.50514	2.09689	2.86225	2.86911	2.57	2.71535	3.49913	3.58826
ENSG00000171044	XKR6	0.343432	0.657132	0.840571	0.854309	0.532658	0.446981	0.904693	0.329113	0.396578	0.424046	1.1922	1.25657	0.412105	0.431896	0.342289	0.442729	0.477819	0.367298	0.463358	0.314483	0.687496	0.270261	1.80305	0.827435	0.861527	0.746302	0.731267	0.616712	1.21997	0.617644	0.884092	0.353103	0.212414	0.58129	0.572651	0.153794	1.20376	1.10071	0.12151	0.992159	0.335695	0.860233	0.969933	1.10065	1.14376	1.04481	1.16451	1.42655
ENSG00000177710	SLC35G5	0.236317	0.255835	0.244561	0.341841	0.374378	0.185616	0.506678	0.250216	0.289639	0.292759	0.495709	0.464483	0.292656	0.317356	0.322758	0.431671	0.343317	0.275064	0.416786	0.379302	0.230529	0.259592	0.232278	0.630954	0.535458	0.645428	0.395318	0.377819	0.310119	0.381997	0.360129	0.383179	0.238419	0.359065	0.438578	0.195644	0.640354	0.232923	0.139778	0.348252	0.326156	0.175256	0.746436	0.938549	0.273394	0.236417	0.491883	0.9419
ENSG00000154319	FAM167A	0.184473	0.832421	0.297186	0.137354	0.177865	0.0971988	0.19824	3.90956	4.27716	3.88643	3.06558	3.67668	4.35544	4.08158	3.42296	3.51746	3.7378	3.62765	3.00812	3.4452	0.478	5.26239	2.64576	0.669618	0.472131	0.333911	0.615023	0.179493	1.02222	0.153767	0.77228	0.226383	0.0820392	2.12689	3.08308	0.281308	3.45159	1.08901	0.0627171	0.223978	0.186199	1.10323	4.724	1.42801	3.81149	4.03846	1.32823	1.33902
ENSG00000136573	BLK	0.311668	0.645966	0.278361	0.219308	0.543953	0.0928351	0.585188	0.0422696	0.0373808	0.0334027	0.130366	0.165262	0.0427276	0.0329397	0.0756427	0.0799111	0.0273191	0.0275915	0.0756173	0.0702608	0.447781	0.625901	5.6479	0.213401	0.244111	0.342544	1.5069	0.0925163	1.12535	0.10325	0.580313	0.157044	0.0379365	0.940381	0.417276	0.719836	1.37746	0.782429	0.0304315	0.182885	0.172423	0.0837073	0.230959	0.688716	0.209364	0.125854	3.87	5.5749
ENSG00000253111	RP11-136O12.2	0.0221511	0.0296639	0.0207366	0.00544953	0.00685585	0.00389434	0.00384994	0.00738362	0.00449133	0.00121099	0.00226194	0.00317323	0.00307663	0.00519397	0.00332032	0.00343754	0.00244871	0.00157067	0.00351062	0.00483192	0.0194629	0.00177176	0.0163532	0.0180509	0.0262193	0.00423891	0.00561297	0.00334303	0.00242319	0.00395988	0.00704054	0.0105137	0.0102811	0.19716	0.173783	0.273615	0.0268991	0.006187	0.0144245	0.0134353	0.0137926	0.00256821	0.0128656	0.00708422	0.00515027	0.00689806	0.0127578	0.0399781
ENSG00000253427	RP11-103H7.1	0.00105206	0.00028046	0.00159683	0	0	0.00028168	0	0	0	0.000398217	0	0	0.00101328	0	0	0	0	0.000809007	0	0	0.000559084	0.000443054	0	0	0	0	0.00094035	0	0.00139454	0.000236964	0	0.00105558	0	0.0251403	0.169142	0	0.000442003	0	0.000474885	0.000488919	0.0017949	0	0.000616277	0	0.00116453	0.00159059	0	0
ENSG00000168672	FAM84B	3.76313	3.66527	2.33067	2.05865	2.52857	2.14704	3.28126	2.64591	2.20933	2.82555	2.30723	2.92186	2.25847	2.1355	2.88534	2.63583	2.26408	2.74221	3.05441	2.6781	4.3044	0.478809	0.12994	3.8874	4.32536	2.37545	3.18616	2.67373	5.07895	2.89551	3.84534	2.36293	1.80399	4.46839	5.12853	3.01829	4.34569	5.13715	1.265	3.13904	2.71446	3.34511	3.59173	3.84849	3.94827	3.90859	3.46369	2.5418
ENSG00000212993	POU5F1B	0.418766	0.479386	0.170428	0.080185	0.200198	0.105751	0.382778	0.0853692	0.0568795	0.10006	0.0293279	0.0407717	0.052342	0.0480369	0.11658	0.119894	0.0757242	0.0717713	0.0793739	0.0747339	0.635206	0.161607	0.215601	0.568516	0.791588	0.133529	0.243782	0.162519	0.335008	0.165284	0.532373	0.12814	0.0658245	0.481388	0.78239	0.130262	0.353401	0.667428	0.0535792	0.303027	0.232258	0.231209	0.411507	0.761038	0.540093	0.606239	0.279954	0.405672
ENSG00000254489	RP5-1024C24.1	0.123296	0.335554	0.211046	1.80819	0.691773	0.470428	0.207188	0.401752	0.650446	0.483342	0.210744	0.199997	0.523689	0.591254	0.467282	0.520975	0.647286	0.520654	0.188076	0.437469	0.346614	0.00433178	0.00338094	0.888945	1.69672	0.859342	0.386016	0.476405	0.0598356	0.53492	0.80709	0.0990308	0.107675	0.974284	1.3569	0.00730767	0.0683764	0.463273	0.115938	0.128949	0.157669	0.0730757	1.48911	2.06416	0.0993828	0.116661	0.154135	0.0489948
ENSG00000170959	DCDC1	0.0458772	0.1172	0.0934869	0.0613288	0.0763321	0.0464046	0.0496915	0.22862	0.101379	0.424049	0.0638497	0.0722873	0.13689	0.135749	0.749786	0.520162	0.451389	0.127832	0.126526	0.114673	0.204238	0.0219104	0.00998217	0.170664	0.522778	0.0511281	0.0309324	0.0411749	0.0161356	0.0378817	1.10353	0.0324854	0.0106095	0.435557	0.593808	0.772339	0.537463	0.166605	0.00776013	0.23236	0.332234	0.150841	1.6223	0.157393	0.0879754	0.093168	0.0270745	0.019917
ENSG00000241356	OR5G3	0.00432036	0.00862226	0.00489165	0.00364001	0.0109446	0.00392833	0	0.00407663	0.00204534	0.00328865	0.00271176	0.00231056	0.00272478	0.00110426	0.00486858	0.0199687	0.00204745	0	0.302392	0.0246058	0.0294925	0.00180441	0.00140653	0	0	0.0236729	0.0906927	0.00186163	0.00325854	0.000918655	0	0.014331	0.00131402	0.0120936	0	0.0234581	0.0750812	0.126356	0.00123897	0.0021294	0.00236434	0.0461595	0.00196776	0.00695956	0.0226491	0.0190952	0.0427831	1.97534
ENSG00000255433	AP000479.1	0.00267264	0.00248226	0.000791581	0.00236554	0.00367337	0.00306307	0	0.002789	0.00555362	0.000921737	0.00202902	0.00153333	0.00325573	0.00289845	0.00583011	0.0915167	0.0048347	0.0013871	0.00726884	0.00317045	0.00595711	0.00121369	0.00301478	0	0.00301242	0.00672648	0.0228976	0.00218513	0.00226033	0.00133848	0.00313977	0.00243932	0.000609414	0.00358809	0	0.00273188	0.00874014	0.0252353	0.00151191	0.00287136	0.00328999	0.0104942	0.0026679	0.00703145	0.00431787	0.00515431	0.0129867	0.126255
ENSG00000076067	RBMS2	5.14616	4.97672	3.43414	4.95695	4.70975	4.66293	4.41366	2.49954	2.51423	2.68534	2.97064	3.19733	2.86478	2.61194	2.53633	2.67142	2.46879	2.55687	2.96376	2.82332	4.99323	4.74963	1.56012	4.9231	5.15723	4.59589	4.1255	4.69162	3.46747	4.75648	5.01712	3.56825	3.17895	3.8251	4.312	1.48513	5.62785	4.02747	2.38061	5.31536	4.8482	2.53132	3.60679	4.54535	3.81293	3.96518	3.96206	4.26911
ENSG00000185633	NDUFA4L2	5.49139	5.44904	3.10425	5.53129	5.63856	5.62729	4.305	4.19878	4.20785	4.38485	4.88731	5.11972	4.51758	4.31117	4.4948	4.35979	4.01478	4.71591	4.12286	4.74416	5.0801	4.32539	1.36874	4.75144	4.53058	3.77389	3.18989	4.62592	5.59917	4.82069	3.85044	5.20469	5.25007	3.46258	4.93302	2.36867	5.30958	4.04877	3.98277	5.35348	3.49725	2.48253	4.79548	4.52247	5.61736	5.59981	3.3852	5.41465
ENSG00000185482	STAC3	2.22715	2.21572	1.90679	2.03788	2.15156	1.51777	1.84519	1.39955	1.45237	1.4935	2.3196	2.38958	1.52181	1.45943	1.39717	1.42681	1.40995	1.35168	1.89564	1.42528	2.06974	1.65273	3.65051	1.59551	2.03349	1.56817	1.89707	1.44859	1.70239	1.54062	2.2554	1.17038	0.912791	1.57922	1.54224	2.06803	3.06649	3.31072	5.67243	2.18139	1.86821	1.03242	2.60007	2.89781	2.09001	2.22194	2.37645	3.93291
ENSG00000179912	R3HDM2	5.23413	4.96409	4.81167	5.14177	5.06206	5.20951	5.11236	4.33074	4.76128	4.32585	5.58184	5.6258	5.22759	5.21012	4.31086	4.47872	4.40253	4.12203	4.64529	4.27497	5.19943	5.09458	4.76177	5.45872	5.59891	5.14952	4.79222	5.00033	4.67199	4.99369	5.48606	4.47114	3.6532	4.21122	4.24564	4.48607	5.27072	4.74876	4.57222	5.60837	5.64122	3.79233	5.47497	5.39789	5.45853	5.4634	5.0697	5.26379
ENSG00000111087	GLI1	2.13972	0.771122	1.335	2.1192	2.19707	1.45971	2.80569	0.586153	1.24428	0.56672	1.85833	2.46321	1.15772	0.923667	0.224184	1.16875	1.18481	0.201212	0.543012	0.948321	1.72404	0.855422	0.769442	2.95332	3.48667	1.50158	2.02131	1.47034	0.406672	1.08977	2.34851	1.3564	0.548657	1.18726	1.10369	0.572176	1.85004	0.919676	0.507051	5.30644	1.47989	0.557197	1.26427	2.98188	1.67721	1.52866	2.41237	1.40124
ENSG00000123329	ARHGAP9	3.17769	3.88986	2.51902	3.05301	3.41577	1.92089	3.06405	1.43578	1.39045	1.22523	3.34165	3.31651	1.96068	1.95985	1.45162	1.74666	1.09629	1.00662	2.63117	1.91956	2.72745	0.21599	5.58708	2.41257	2.84651	2.43883	3.19162	2.1997	2.48572	2.25597	3.66139	1.83455	1.3451	2.2812	2.28855	2.36053	5.2164	2.72287	0.841319	2.92511	1.75317	1.31369	2.23472	3.02537	1.82863	1.72522	4.68965	5.67243
ENSG00000166986	MARS	5.39346	5.34716	5.35524	5.66119	5.61537	5.60945	5.58938	4.39232	4.85933	4.59245	5.60748	5.65875	5.41888	5.29482	4.50357	4.87506	4.63344	4.32534	4.74983	4.45375	5.42357	5.64811	5.67122	5.58687	5.63246	5.61198	5.34679	5.55638	5.42553	5.60509	5.5533	4.70155	4.17695	4.62571	5.29269	4.48108	5.65224	5.48308	4.80227	5.64428	5.30091	4.79017	5.66764	5.53698	5.24797	5.28466	5.47068	5.67227
ENSG00000166908	PIP4K2C	4.49089	4.2706	4.50355	5.59043	5.3141	5.64292	5.04626	3.81647	4.48783	4.06014	5.24191	5.35528	5.18116	5.18062	3.98699	3.87604	4.107	3.77726	4.27545	3.68058	4.76977	4.02204	4.66227	5.21937	5.23171	4.79374	4.89428	4.8956	5.2408	4.93118	5.3422	3.61699	3.11704	4.91894	5.25062	3.35607	5.05068	5.18904	3.39395	5.36163	5.03659	3.80937	5.11555	5.06663	5.24453	5.37835	4.85808	4.6316
ENSG00000240771	ARHGEF25	5.07174	5.0982	3.47976	5.67012	5.63678	5.67243	5.64705	4.81948	5.37389	4.07767	5.67073	5.67243	5.58456	5.53125	5.23991	4.72368	4.2835	3.84873	3.73178	3.90919	5.1166	3.77361	2.44027	5.29092	5.67243	5.62378	4.91491	5.66482	4.11769	5.67144	5.63539	4.01449	3.36961	3.38237	4.12016	1.76724	4.88285	4.01169	2.5053	5.65682	5.66467	2.37294	5.25694	5.60581	3.64677	3.87186	4.58288	4.65229
ENSG00000123427	METTL21B	3.90815	3.43788	3.25505	4.06324	3.82854	3.99879	3.73152	1.38063	1.41335	1.48463	2.78276	2.94885	1.6046	1.47058	1.44069	1.479	1.48403	1.33209	1.95334	1.4933	3.83211	3.63462	2.71317	4.45035	4.73038	3.45855	3.05488	3.3699	3.03171	3.35299	4.25859	2.075	1.27759	3.48601	3.44667	2.30504	3.57915	3.92912	1.17112	4.03541	4.51064	4.02544	3.05174	4.16833	3.51291	3.71362	2.85351	3.05107
ENSG00000166896	XRCC6BP1	3.90573	3.30752	2.9959	3.1515	3.2197	3.3725	3.39674	2.31072	2.5899	2.61523	3.8332	3.56101	2.57111	2.88852	2.33113	2.43904	2.65257	2.37016	1.92814	1.90633	3.48244	3.49431	4.56526	3.44415	3.3668	3.41109	3.67161	3.18209	3.23703	3.29252	3.1922	2.40907	1.85199	2.32327	2.53522	2.18938	2.78329	2.81727	3.4326	3.37954	3.07792	2.29855	2.81045	3.00057	3.14161	3.08907	3.0934	2.8273
ENSG00000136144	RCBTB1	4.0941	3.86287	4.94241	4.36187	4.34669	4.05039	4.05783	4.25471	4.11297	4.16409	4.40872	4.39832	4.12851	4.36153	4.35214	4.5309	4.00053	4.08142	5.11924	4.76196	4.10244	4.71487	4.24843	4.19056	4.50229	3.84514	3.36326	4.20793	3.00173	3.89686	4.45591	3.20941	2.88781	3.4896	3.56565	2.54447	4.42929	3.72622	2.70396	4.48135	4.06586	3.07373	4.84569	4.21724	3.50449	3.56575	3.81839	4.27613
ENSG00000123179	EBPL	4.48698	4.662	5.42898	4.82566	4.75817	4.57172	5.10279	3.33849	3.52551	2.99429	3.84028	3.60321	3.35099	3.64511	3.13743	3.91175	3.15558	2.82977	3.62962	3.42761	4.8387	5.65826	5.20261	5.6059	5.58407	4.62099	4.67844	4.5481	5.61426	4.48793	5.38264	2.79337	1.96758	3.56989	4.17331	5.35091	4.92374	4.83213	2.28464	5.30092	5.54751	4.54131	4.15127	5.11385	5.41253	5.29355	4.13269	4.26368
ENSG00000176124	DLEU1	0.286341	0.240847	0.368407	0.379006	0.350811	0.395634	0.403246	0.172378	0.145356	0.209144	0.530664	0.439741	0.138405	0.16279	0.136481	0.168168	0.205739	0.163712	0.291107	0.170505	0.316864	0.695666	0.783424	0.36078	0.36613	0.404964	0.461649	0.535929	0.615857	0.567396	0.322697	0.281892	0.262852	0.339005	0.372417	0.251327	0.410728	0.36484	0.301015	0.375922	0.240114	0.201116	0.497674	0.498108	0.684853	0.743786	0.525009	0.463459
ENSG00000169340	PDILT	0.0212581	0.0288582	0.0332038	0.0285073	0.0300511	0.0211186	0.0358452	0.0096899	0.0110161	0.00992552	0.0162101	0.0301432	0.0115624	0.00629979	0.00883688	0.042476	0.0125708	0.0138393	0.0159479	0.0159852	0.0510468	0.0231206	0.0188205	0.0500702	0.0508366	0.0284978	0.041802	0.0575709	0.0479344	0.0443394	0.100763	0.0122311	0.00975555	0.0530258	0.219272	0.0629848	0.0327438	0.0313765	0.0148762	0.0255477	0.027615	0.0847742	0.0539065	0.393544	0.0269805	0.0188006	0.0403568	0.0324745
ENSG00000140718	FTO	3.00028	2.67541	3.01269	3.24375	3.16154	3.5354	2.90099	2.45887	2.73137	2.92776	3.70902	3.45364	2.92636	3.20885	2.4879	3.05085	3.00893	2.63848	3.02306	2.65843	3.12387	3.45961	2.50094	3.29848	3.40153	2.85569	2.18018	2.80806	1.91962	2.8346	3.11608	2.05688	1.61002	1.79909	1.9091	1.30784	2.9402	2.3509	2.30487	3.23086	3.06795	1.36651	3.20071	2.64099	2.63378	2.76686	2.09724	2.04028
[truncated: 6 more columns]

## Sheet: Table S8
Category	GeneSet	N_genes	N_overlap	p	adjP
DEG.up	Adipose_Subcutaneous	2127	16	0.0360311	1
DEG.up	Adipose_Visceral_Omentum	1774	10	0.301223	1
DEG.up	Adrenal_Gland	1549	10	0.177753	1
DEG.up	Artery_Aorta	2768	29	2.17732e-05	0.00117575
DEG.up	Artery_Coronary	2052	17	0.013535	0.730889
DEG.up	Artery_Tibial	2717	29	1.53831e-05	0.000830685
DEG.up	Bladder	843	3	0.748822	1
DEG.up	Brain_Amygdala	1825	5	0.927827	1
DEG.up	Brain_Anterior_cingulate_cortex_BA24	2376	9	0.774004	1
DEG.up	Brain_Caudate_basal_ganglia	2216	8	0.808318	1
DEG.up	Brain_Cerebellar_Hemisphere	6335	21	0.968509	1
DEG.up	Brain_Cerebellum	6198	15	0.999211	1
DEG.up	Brain_Cortex	2803	10	0.841106	1
DEG.up	Brain_Frontal_Cortex_BA9	3142	10	0.922743	1
DEG.up	Brain_Hippocampus	1970	6	0.896885	1
DEG.up	Brain_Hypothalamus	2539	10	0.74116	1
DEG.up	Brain_Nucleus_accumbens_basal_ganglia	2460	9	0.807605	1
DEG.up	Brain_Putamen_basal_ganglia	1745	8	0.556598	1
DEG.up	Brain_Spinal_cord_cervical_c-1	2235	7	0.896605	1
DEG.up	Brain_Substantia_nigra	1650	5	0.88229	1
DEG.up	Breast_Mammary_Tissue	1978	11	0.303162	1
DEG.up	Cells_Cultured_fibroblasts	4343	29	0.0239819	1
DEG.up	Cells_EBV-transformed_lymphocytes	5125	27	0.251916	1
DEG.up	Cervix_Ectocervix	195	3	0.0615442	1
DEG.up	Cervix_Endocervix	1849	20	0.000324602	0.0175285
DEG.up	Colon_Sigmoid	1644	12	0.0773758	1
DEG.up	Colon_Transverse	1612	9	0.325231	1
DEG.up	Esophagus_Gastroesophageal_Junction	1291	5	0.713818	1
DEG.up	Esophagus_Mucosa	2244	22	0.00061402	0.0331571
DEG.up	Esophagus_Muscularis	1316	7	0.403626	1
DEG.up	Fallopian_Tube	490	8	0.00201986	0.109072
DEG.up	Heart_Atrial_Appendage	745	0	1	1
DEG.up	Heart_Left_Ventricle	536	0	1	1
DEG.up	Kidney_Cortex	1343	22	2.34817e-07	1.26801e-05
DEG.up	Kidney_Medulla	95	8	1.44032e-08	7.77775e-07
DEG.up	Liver	1536	19	8.45071e-05	0.00456338
DEG.up	Lung	4262	37	8.10466e-05	0.00437652
DEG.up	Minor_Salivary_Gland	1899	16	0.0142307	0.768457
DEG.up	Muscle_Skeletal	1143	6	0.431183	1
DEG.up	Nerve_Tibial	5911	31	0.238564	1
DEG.up	Ovary	5714	22	0.851832	1
DEG.up	Pancreas	747	12	0.000185195	0.0100005
DEG.up	Pituitary	5188	16	0.97521	1
DEG.up	Prostate	3333	20	0.131886	1
DEG.up	Skin_Not_Sun_Exposed_Suprapubic	2760	24	0.00180222	0.0973196
DEG.up	Skin_Sun_Exposed_Lower_leg	2825	23	0.00511499	0.276209
DEG.up	Small_Intestine_Terminal_Ileum	2786	14	0.407274	1
DEG.up	Spleen	4308	24	0.18557	1
DEG.up	Stomach	1109	10	0.0327951	1
DEG.up	Testis	12379	38	0.999692	1
DEG.up	Thyroid	5722	31	0.183628	1
DEG.up	Uterus	5589	37	0.0118562	0.640232
DEG.up	Vagina	2864	18	0.108982	1
DEG.up	Whole_Blood	2073	24	2.61734e-05	0.00141336
DEG.down	Adipose_Subcutaneous	1541	15	0.0050525	0.272835
DEG.down	Adipose_Visceral_Omentum	1661	15	0.0097769	0.527953
DEG.down	Adrenal_Gland	3492	33	4.28799e-05	0.00231551
DEG.down	Artery_Aorta	1473	11	0.0783783	1
DEG.down	Artery_Coronary	954	6	0.277115	1
DEG.down	Artery_Tibial	2044	18	0.00612125	0.330547
DEG.down	Bladder	105	3	0.0127373	0.687812
DEG.down	Brain_Amygdala	7751	69	1.44503e-09	7.80318e-08
DEG.down	Brain_Anterior_cingulate_cortex_BA24	6725	57	6.35844e-07	3.43356e-05
DEG.down	Brain_Caudate_basal_ganglia	6927	60	1.1418e-07	6.1657e-06
DEG.down	Brain_Cerebellar_Hemisphere	2646	27	6.93766e-05	0.00374634
DEG.down	Brain_Cerebellum	2778	27	0.000156219	0.00843581
DEG.down	Brain_Cortex	5617	54	2.21067e-08	1.19376e-06
DEG.down	Brain_Frontal_Cortex_BA9	5080	46	2.30928e-06	0.000124701
DEG.down	Brain_Hippocampus	7571	64	7.83899e-08	4.23305e-06
DEG.down	Brain_Hypothalamus	5967	51	2.8052e-06	0.000151481
DEG.down	Brain_Nucleus_accumbens_basal_ganglia	6479	57	1.73944e-07	9.39299e-06
DEG.down	Brain_Putamen_basal_ganglia	7853	65	1.31052e-07	7.07679e-06
DEG.down	Brain_Spinal_cord_cervical_c-1	5136	31	0.064845	1
DEG.down	Brain_Substantia_nigra	7223	58	2.98394e-06	0.000161133
DEG.down	Breast_Mammary_Tissue	1007	4	0.685329	1
DEG.down	Cells_Cultured_fibroblasts	2173	21	0.000990492	0.0534866
DEG.down	Cells_EBV-transformed_lymphocytes	2398	26	3.53456e-05	0.00190866
DEG.down	Cervix_Ectocervix	2	0	1	1
DEG.down	Cervix_Endocervix	5	0	1	1
DEG.down	Colon_Sigmoid	1685	16	0.00482027	0.260294
DEG.down	Colon_Transverse	1588	11	0.116032	1
DEG.down	Esophagus_Gastroesophageal_Junction	1570	13	0.0295331	1
DEG.down	Esophagus_Mucosa	3605	30	0.000913528	0.0493305
DEG.down	Esophagus_Muscularis	1775	16	0.00781693	0.422114
DEG.down	Fallopian_Tube	1	0	1	1
DEG.down	Heart_Atrial_Appendage	8488	59	0.0002184	0.0117936
DEG.down	Heart_Left_Ventricle	9531	69	7.98432e-06	0.000431154
DEG.down	Kidney_Cortex	5567	38	0.00649309	0.350627
DEG.down	Kidney_Medulla	0	0	1	1
DEG.down	Liver	8059	56	0.000361198	0.0195047
DEG.down	Lung	911	8	0.0603458	1
DEG.down	Minor_Salivary_Gland	1870	10	0.359829	1
DEG.down	Muscle_Skeletal	6908	55	8.45716e-06	0.000456687
DEG.down	Nerve_Tibial	909	6	0.242296	1
DEG.down	Ovary	1539	19	8.66963e-05	0.0046816
DEG.down	Pancreas	9668	75	9.21834e-08	4.9779e-06
DEG.down	Pituitary	1937	18	0.00352442	0.190319
DEG.down	Prostate	744	2	0.859994	1
DEG.down	Skin_Not_Sun_Exposed_Suprapubic	2708	19	0.0427257	1
DEG.down	Skin_Sun_Exposed_Lower_leg	2490	15	0.172772	1
DEG.down	Small_Intestine_Terminal_Ileum	1384	15	0.00184993	0.0998961
DEG.down	Spleen	2075	30	1.78381e-08	9.63258e-07
DEG.down	Stomach	2622	21	0.00893896	0.482704
DEG.down	Testis	2951	27	0.000411849	0.0222398
DEG.down	Thyroid	1042	11	0.00897819	0.484822
DEG.down	Uterus	846	14	3.86327e-05	0.00208617
DEG.down	Vagina	649	6	0.0802043	1
DEG.down	Whole_Blood	6940	46	0.00429937	0.232166
DEG.twoside	Adipose_Subcutaneous	3668	31	0.000567636	0.0306523
DEG.twoside	Adipose_Visceral_Omentum	3435	25	0.0138997	0.750584
DEG.twoside	Adrenal_Gland	5041	43	2.59809e-05	0.00140297
DEG.twoside	Artery_Aorta	4241	40	5.18373e-06	0.000279921
DEG.twoside	Artery_Coronary	3006	23	0.010541	0.569215
DEG.twoside	Artery_Tibial	4761	47	1.31679e-07	7.11066e-06
DEG.twoside	Bladder	948	6	0.2724	1
DEG.twoside	Brain_Amygdala	9576	74	1.48556e-07	8.02202e-06
DEG.twoside	Brain_Anterior_cingulate_cortex_BA24	9101	66	1.45946e-05	0.000788107
DEG.twoside	Brain_Caudate_basal_ganglia	9143	68	3.64486e-06	0.000196822
DEG.twoside	Brain_Cerebellar_Hemisphere	8981	48	0.12885	1
DEG.twoside	Brain_Cerebellum	8976	42	0.482868	1
DEG.twoside	Brain_Cortex	8420	64	4.33521e-06	0.000234101
DEG.twoside	Brain_Frontal_Cortex_BA9	8222	56	0.000615838	0.0332552
DEG.twoside	Brain_Hippocampus	9541	70	3.79451e-06	0.000204903
DEG.twoside	Brain_Hypothalamus	8506	61	5.92454e-05	0.00319925
DEG.twoside	Brain_Nucleus_accumbens_basal_ganglia	8939	66	7.67057e-06	0.000414211
DEG.twoside	Brain_Putamen_basal_ganglia	9598	73	3.97739e-07	2.14779e-05
DEG.twoside	Brain_Spinal_cord_cervical_c-1	7371	38	0.239237	1
DEG.twoside	Brain_Substantia_nigra	8873	63	5.53303e-05	0.00298783
DEG.twoside	Breast_Mammary_Tissue	2985	15	0.401189	1
DEG.twoside	Cells_Cultured_fibroblasts	6516	50	7.63146e-05	0.00412099
DEG.twoside	Cells_EBV-transformed_lymphocytes	7523	53	0.000408548	0.0220616
DEG.twoside	Cervix_Ectocervix	197	3	0.0630569	1
DEG.twoside	Cervix_Endocervix	1854	20	0.000336078	0.0181482
DEG.twoside	Colon_Sigmoid	3329	28	0.00118871	0.0641902
DEG.twoside	Colon_Transverse	3200	20	0.0981181	1
DEG.twoside	Esophagus_Gastroesophageal_Junction	2861	18	0.108199	1
DEG.twoside	Esophagus_Mucosa	5849	52	6.12792e-07	3.30908e-05
DEG.twoside	Esophagus_Muscularis	3091	23	0.0143654	0.77573
DEG.twoside	Fallopian_Tube	491	8	0.00204549	0.110456
DEG.twoside	Heart_Atrial_Appendage	9233	59	0.00214764	0.115972
DEG.twoside	Heart_Left_Ventricle	10067	69	5.83139e-05	0.00314895
DEG.twoside	Kidney_Cortex	6910	60	1.04205e-07	5.62709e-06
DEG.twoside	Kidney_Medulla	95	8	1.44032e-08	7.77775e-07
DEG.twoside	Liver	9595	75	6.52525e-08	3.52364e-06
DEG.twoside	Lung	5173	45	9.21116e-06	0.000497403
DEG.twoside	Minor_Salivary_Gland	3769	26	0.0226335	1
DEG.twoside	Muscle_Skeletal	8051	61	9.91042e-06	0.000535163
DEG.twoside	Nerve_Tibial	6820	37	0.151435	1
DEG.twoside	Ovary	7253	41	0.0820762	1
DEG.twoside	Pancreas	10415	87	2.07312e-11	1.11949e-09
DEG.twoside	Pituitary	7125	34	0.438652	1
DEG.twoside	Prostate	4077	22	0.244309	1
DEG.twoside	Skin_Not_Sun_Exposed_Suprapubic	5468	43	0.000178845	0.00965765
DEG.twoside	Skin_Sun_Exposed_Lower_leg	5315	38	0.002932	0.158328
DEG.twoside	Small_Intestine_Terminal_Ileum	4170	29	0.0144983	0.782909
DEG.twoside	Spleen	6383	54	1.63362e-06	8.82156e-05
DEG.twoside	Stomach	3731	31	0.000756467	0.0408492
DEG.twoside	Testis	15330	65	0.846759	1
DEG.twoside	Thyroid	6764	42	0.0203341	1
DEG.twoside	Uterus	6435	51	2.53159e-05	0.00136706
DEG.twoside	Vagina	3513	24	0.0313196	1
DEG.twoside	Whole_Blood	9013	70	3.85816e-07	2.0834e-05

## Sheet: Table S9
Group	Gene.set	Beta	SE	P
BUN	T.8Mem.Sp.OT1.d106.VSVOva	5.13301e-09	1.85829e-09	0.00287054
BUN	NK.MCMV7.Sp	4.51634e-09	1.78605e-09	0.00572471
BUN	ILC1.CD49b-.Lv	4.00305e-09	1.6953e-09	0.00910637
BUN	NK.CD49b+.Lv	3.77796e-09	1.76188e-09	0.0160053
BUN	NK.b2m-.Sp	3.2447e-09	1.64976e-09	0.024605
BUN	DC.11b+.AT.v2	3.23392e-09	1.84796e-09	0.0400594
BUN	T.4SP69+.Th	4.00311e-09	2.29114e-09	0.0403001
BUN	NK.DAP12-.Sp	3.01703e-09	1.7341e-09	0.0409451
BUN	Ep.5wk.MEClo.Th	2.6876e-09	1.5478e-09	0.0412462
BUN	BA.Bl	3.04572e-09	1.78925e-09	0.0443557
BUN	NK.49H-.Sp	2.79451e-09	1.67629e-09	0.0477485
Creatinine	MEChi.GFP+.Adult	3.5885e-09	1.58923e-09	0.0119723
Creatinine	ILC1.CD49b-.Lv	4.10028e-09	1.98831e-09	0.0195947
Creatinine	Ep.8wk.MEChi.Th	2.88442e-09	1.55911e-09	0.0321541
Creatinine	Ep.5wk.MEClo.Th	2.69644e-09	1.59399e-09	0.0453585
Serum urate	NK.49CI+.Sp	3.63889e-09	1.78026e-09	0.0204757
Serum urate	NK.49H+.Sp	3.8987e-09	1.98104e-09	0.0245336
Serum urate	ILC3.NKp46-.4+.SI	3.21218e-09	1.6358e-09	0.0247841
Serum urate	FRC.SLN.OT	3.13412e-09	1.61519e-09	0.0261654
Serum urate	Ep.MEChi.Th	2.87051e-09	1.54226e-09	0.0313553
Serum urate	NK.49CI-.Sp	2.61101e-09	1.55404e-09	0.0464651
Serum urate	Ep.5wk.MEC.Sca1+.Th	2.14579e-09	1.2863e-09	0.0476397
UACR	T.DP69+.Th.v2	2.84258e-09	1.28418e-09	0.0134302
UACR	DC.8-4-11b-.SLN	3.03796e-09	1.49987e-09	0.0214091
UACR	DC.IIhilang+103+11blo.SLN	3.10272e-09	1.73857e-09	0.0371601
Kidney stone	NK.49CI-.Sp	1.94587e-09	7.82883e-10	0.00646808
Kidney stone	NK.MCMV7.Sp	1.86565e-09	7.67786e-10	0.00755138
Kidney stone	NK.49H-.Sp	2.34384e-09	1.00649e-09	0.00993652
Kidney stone	NK.b2m-.Sp	1.82268e-09	8.28518e-10	0.0139061
Kidney stone	NK.CD49b+.Lv	1.59298e-09	7.89088e-10	0.0217563
Kidney stone	NK.49CI+.Sp	1.6254e-09	8.81159e-10	0.0325468
Kidney stone	T.8Eff.Sp.OT1.d15.LisOva	1.53549e-09	8.43706e-10	0.0343846
Kidney stone	T.DP.Th	2.52983e-09	1.45939e-09	0.0415056
Kidney stone	preB.FrD.BM	2.16705e-09	1.25439e-09	0.0420328
Kidney stone	NKT.4+.Sp	1.66505e-09	9.63857e-10	0.0420399
Kidney stone	T.8Mem.Sp.OT1.d106.VSVOva	1.29666e-09	7.81901e-10	0.0486247
Kidney stone	preB.FrD.FL	1.90063e-09	1.15245e-09	0.0495521

## Sheet: Table S10
Exposures	SNP	Chromosome	Position	A1	A2	BETA	SE	Z	P
Sepsis	rs1980496	6	32340070	T	C	0.0933507	0.0142094	6.56964	5.04313e-11
Sepsis	rs9491931	6	128572877	A	C	-0.093606	0.0169405	-5.52557	3.2842e-08
Serum urate	rs9728619	1	145736438	T	C	0.058	0.0058	10	3.10538e-21
Serum urate	rs11264341	1	155151493	T	C	-0.048	0.0059	-8.13559	1.03884e-14
Serum urate	rs1260326	2	27730940	T	C	0.077	0.0055	14	1.30852e-40
Serum urate	rs17050272	2	121306440	A	G	0.037	0.0061	6.06557	9.35998e-09
Serum urate	rs2307394	2	148716428	T	C	-0.035	0.0057	-6.14035	7.26464e-09
Serum urate	rs6770152	3	53100214	T	G	-0.048	0.0056	-8.57143	2.66292e-16
Serum urate	rs882223	4	9981625	A	C	-0.21	0.0054	-38.8889	0
Serum urate	rs6811287	4	10180823	T	C	-0.2	0.0054	-37.037	6.12981e-263
Serum urate	rs10516207	4	10650693	T	C	-0.065	0.01	-6.5	4.07306e-09
Serum urate	rs2231142	4	89052323	T	G	0.22	0.0091	24.1758	4.43247e-116
Serum urate	rs17632159	5	72431482	C	G	-0.038	0.0061	-6.22951	1.9993e-09
Serum urate	rs1334577	6	7211751	A	G	0.059	0.0063	9.36508	2.10722e-18
Serum urate	rs942379	6	25849620	A	G	-0.09	0.0053	-16.9811	6.23612e-58
Serum urate	rs729761	6	43804571	T	G	-0.046	0.0063	-7.30159	3.05346e-12
Serum urate	rs1178977	7	72857049	A	G	0.05	0.0069	7.24638	6.68231e-12
Serum urate	rs2941484	8	76478768	T	C	0.049	0.0055	8.90909	3.90725e-17
Serum urate	rs10761587	10	52649193	T	C	0.062	0.0091	6.81319	9.58264e-11
Serum urate	rs1171614	10	61469538	T	C	-0.074	0.0071	-10.4225	6.47735e-23
Serum urate	rs1783811	11	64333296	A	G	0.051	0.0064	7.96875	7.753e-14
Serum urate	rs475688	11	64364291	T	C	0.055	0.0061	9.01639	1.34877e-17
Serum urate	rs3741414	12	57844049	T	C	-0.071	0.007	-10.1429	9.79399e-22
Serum urate	rs1394125	15	76158983	A	G	0.043	0.0063	6.8254	9.7793e-11
Serum urate	rs6598541	15	99271135	A	G	0.044	0.0057	7.7193	5.19961e-13
Serum urate	rs7193778	16	69563890	T	C	-0.047	0.0079	-5.94937	2.35922e-08
Serum urate	rs7224610	17	53364788	A	C	-0.038	0.0055	-6.90909	4.73901e-11
BUN	rs77637678	1	51026402	A	G	0.0147	0.0024	6.125	1.78e-09
BUN	rs2755253	1	67470843	T	C	0.0078	0.0009	8.66667	1.265e-16
BUN	rs10874312	1	82944571	A	G	0.007	0.0009	7.77778	1.725e-14
BUN	rs760077	1	155178782	A	T	0.0134	0.001	13.4	2.095e-44
BUN	rs34277475	1	205416664	A	C	-0.0082	0.0014	-5.85714	1.2e-08
BUN	rs3791760	2	10118424	T	C	0.0056	0.001	5.6	2.421e-08
BUN	rs780094	2	27741237	T	C	0.005	0.0009	5.55556	1.68e-08
BUN	rs11123169	2	113967075	T	C	-0.0055	0.0009	-6.11111	2.874e-09
BUN	rs34773350	2	121985759	T	C	-0.0083	0.0012	-6.91667	2.896e-11
BUN	rs1047891	2	211540507	A	C	-0.0059	0.001	-5.9	6.397e-09
BUN	rs2556386	2	219534530	T	C	-0.0049	0.0009	-5.44444	1.751e-08
BUN	rs1609783	3	25095911	A	G	0.0054	0.0009	6	8.053e-09
BUN	rs998394	3	64801187	A	G	-0.0101	0.0009	-11.2222	1.746e-31
BUN	rs13087767	3	66827465	C	G	0.0068	0.001	6.8	8.35e-11
BUN	rs9849724	3	121626904	T	G	-0.0047	0.0009	-5.22222	4.088e-08
BUN	rs28631273	3	135934711	A	G	-0.0094	0.001	-9.4	8.651e-23
BUN	rs16853703	3	169144963	T	C	-0.0081	0.0013	-6.23077	9.194e-11
BUN	rs9290867	3	187721537	A	T	-0.0163	0.0009	-18.1111	8.674e-71
BUN	rs6789987	3	187763398	T	C	0.0079	0.001	7.9	3.484e-14
BUN	rs13127170	4	3758382	A	G	0.0059	0.001	5.9	2.001e-08
BUN	rs10019833	4	77357592	T	C	-0.0086	0.0009	-9.55556	4.971e-21
BUN	rs6880621	5	34504382	A	G	-0.0055	0.0009	-6.11111	1.097e-10
BUN	rs1842076	5	40237018	T	C	-0.0067	0.0009	-7.44444	1.61e-12
BUN	rs113120818	5	40642896	A	T	-0.0297	0.0016	-18.5625	3.599e-74
BUN	rs11744018	5	72436224	A	G	0.0069	0.0009	7.66667	1.538e-13
BUN	rs4976646	5	176788570	T	C	-0.0073	0.0009	-8.11111	2.914e-15
BUN	rs283558	6	51044467	T	C	0.0074	0.0009	8.22222	4.218e-18
BUN	rs10457487	6	127519234	A	C	0.0075	0.0009	8.33333	1.957e-18
BUN	rs300143	6	166421127	A	G	0.0097	0.0009	10.7778	8.997e-25
BUN	rs7785293	7	1286128	T	C	-0.0123	0.0014	-8.78571	2.335e-19
BUN	rs55914958	7	101237753	T	C	-0.0072	0.0009	-8	3.152e-15
BUN	rs10480300	7	151406005	T	C	0.0134	0.001	13.4	1.578e-42
BUN	rs73555305	8	23721420	T	C	0.0133	0.0017	7.82353	1.121e-15
BUN	rs56411466	8	30280065	A	G	-0.0051	0.0009	-5.66667	4.655e-08
BUN	rs11989898	8	127489030	A	G	-0.0095	0.0012	-7.91667	3.387e-15
BUN	rs635634	9	136155000	T	C	0.0077	0.0011	7	2.631e-12
BUN	rs35668759	10	94840631	A	C	0.0077	0.0012	6.41667	5.509e-10
BUN	rs6597862	10	126649723	A	C	-0.0058	0.001	-5.8	8.325e-09
BUN	rs3925584	11	30760335	T	C	0.0096	0.0009	10.6667	9.854e-29
BUN	rs11039216	11	47406592	T	C	0.0051	0.0009	5.66667	3.515e-08
BUN	rs642803	11	65560620	T	C	0.0057	0.0009	6.33333	2.422e-11
BUN	rs4980786	11	69239611	T	C	0.0061	0.0009	6.77778	1.269e-12
BUN	rs4567493	11	86634423	A	G	-0.005	0.0009	-5.55556	2.713e-08
BUN	rs2003313	11	111203993	A	T	0.0054	0.0009	6	1.902e-10
BUN	rs1551210	12	42865874	T	C	0.0063	0.0009	7	8.019e-13
BUN	rs73114872	12	56861034	T	C	-0.009	0.0011	-8.18182	1.35e-15
BUN	rs7974833	12	57791833	T	C	0.0092	0.0011	8.36364	3.161e-18
BUN	rs2264750	12	121450165	T	C	0.0068	0.0009	7.55556	3.69e-13
BUN	rs963740	13	51096095	A	T	-0.0051	0.0009	-5.66667	4.251e-08
BUN	rs6562681	13	72331984	T	C	0.0051	0.0009	5.66667	3.989e-08
BUN	rs3911726	15	53964746	A	G	0.005	0.0009	5.55556	7.329e-09
BUN	rs4886755	15	76298132	A	G	-0.0095	0.0009	-10.5556	1.727e-28
BUN	rs12908437	15	99287375	T	C	0.0059	0.0009	6.55556	2.866e-11
BUN	rs77924615	16	20392332	A	G	-0.0124	0.0012	-10.3333	4.017e-25
BUN	rs9933509	16	53818167	T	C	-0.0057	0.0009	-6.33333	4.558e-11
BUN	rs2229295	17	36047276	T	G	0.0102	0.0013	7.84615	7.463e-16
BUN	rs4968247	17	44988703	T	C	-0.0086	0.0009	-9.55556	6.106e-21
BUN	rs12940987	17	59269257	A	G	0.0059	0.001	5.9	1.863e-08
BUN	rs28680305	17	65579728	A	G	-0.0076	0.0011	-6.90909	2.19e-12
BUN	rs6416861	17	80138056	T	C	-0.0062	0.001	-6.2	2.275e-10
BUN	rs60764613	18	1839911	T	G	0.0067	0.0012	5.58333	2.869e-08
BUN	rs269959	18	42768190	A	T	-0.0062	0.0009	-6.88889	3.643e-13
BUN	rs1484873	18	43206985	A	G	-0.0171	0.0019	-9	7.753e-20
BUN	rs41301139	18	43262408	A	G	0.0433	0.0039	11.1026	9.17e-29
BUN	rs8096658	18	77156537	C	G	-0.0074	0.0012	-6.16667	3.743e-10
BUN	rs8106700	19	7200558	A	G	0.0059	0.001	5.9	5.54e-10
BUN	rs2238691	19	46179043	A	G	-0.0093	0.0011	-8.45455	6.131e-18
BUN	rs8103840	19	49254955	T	C	0.0082	0.001	8.2	8.2e-16
BUN	rs56038390	21	16582710	A	G	-0.0061	0.001	-6.1	6.414e-10
BUN	rs2850109	21	37817951	A	G	-0.0061	0.001	-6.1	3.916e-09
Kidney stones	rs1772719	1	21904374	C	A	0.225558	0.0337692	6.6794	2.39916e-11
Kidney stones	rs10051765	5	176799992	C	T	0.20769	0.0288929	7.18827	6.56245e-13
Kidney stones	rs7790498	7	27653207	A	G	0.164847	0.0291467	5.65577	1.55147e-08
Kidney stones	rs9933330	16	20366810	T	C	0.335896	0.0362582	9.264	1.96902e-20
Kidney stones	rs2776288	21	37818871	G	A	-0.180025	0.0282615	-6.36997	1.8907e-10
Creatinine	rs659437	1	46037394	T	C	0.0273892	0.00481957	5.68291	1.3e-08
Creatinine	rs1781221	1	63006842	A	C	-0.0262134	0.00377087	-6.95155	3.6e-12
Creatinine	rs7540887	1	78572611	C	T	0.0262821	0.004346	6.04742	1.5e-09
Creatinine	rs12722725	1	113258681	T	C	-0.0391155	0.00530296	-7.37616	1.6e-13
Creatinine	rs41305070	1	150666860	A	G	0.0366267	0.00435606	8.40822	4.2e-17
Creatinine	rs10926982	1	243452864	G	A	0.0199931	0.00355355	5.62623	1.8e-08
Creatinine	rs56019566	2	15788692	C	T	0.0218485	0.00370366	5.89916	3.7e-09
Creatinine	rs1527649	2	54581356	C	T	0.0251912	0.00441021	5.71202	1.1e-08
Creatinine	rs6546861	2	73849861	C	T	0.0287253	0.00421345	6.81752	9.3e-12
Creatinine	rs17050272	2	121306440	G	A	-0.024258	0.00359409	-6.74941	1.5e-11
Creatinine	rs13015552	2	148843372	C	T	-0.0198517	0.00363952	-5.45448	4.9e-08
Creatinine	rs187355703	2	176993583	C	G	-0.0829868	0.011308	-7.33877	2.2e-13
Creatinine	rs1047891	2	211540507	C	A	-0.043873	0.00380817	-11.5208	1e-30
Creatinine	rs9989901	2	217644852	A	G	0.0254498	0.00358298	7.10297	1.2e-12
Creatinine	rs6747041	2	220356449	G	C	0.0252141	0.00376949	6.689	2.2e-11
Creatinine	rs1381798	3	38437471	G	A	0.0223964	0.00391114	5.72631	1e-08
Creatinine	rs11130203	3	49575367	G	A	0.0215437	0.00381866	5.64169	1.7e-08
Creatinine	rs2271386	3	141712708	G	A	0.0339554	0.00496552	6.83824	8e-12
Creatinine	rs7649167	3	185274780	T	C	-0.0237075	0.00381028	-6.22198	4.9e-10
Creatinine	rs10008637	4	77414144	T	C	-0.0520574	0.00355426	-14.6465	1.4e-48
Creatinine	rs3974479	4	103842031	A	G	0.0274689	0.00356958	7.69528	1.4e-14
Creatinine	rs2455357	5	688900	A	G	0.0255602	0.00434821	5.87833	4.1e-09
Creatinine	rs10062079	5	39393733	G	A	-0.0319019	0.00358916	-8.8884	6.2e-19
Creatinine	rs111366116	5	53295546	C	T	0.0336523	0.00563511	5.9719	2.3e-09
Creatinine	rs16869404	5	90366216	T	C	0.0331014	0.00588336	5.62627	1.8e-08
Creatinine	rs200800380	5	131664531	T	C	-0.0224459	0.00383969	-5.84576	5e-09
Creatinine	rs5030873	5	176815124	T	C	-0.0391816	0.00382941	-10.2318	1.4e-24
Creatinine	rs9272116	6	32600404	T	C	-0.0282801	0.00353931	-7.99029	1.3e-15
Creatinine	rs1317983	6	43806335	T	C	-0.0287029	0.00384319	-7.46851	8.1e-14
Creatinine	rs4946935	6	109000742	A	G	-0.0234383	0.00394003	-5.94876	2.7e-09
Creatinine	rs9373056	6	133797208	C	T	0.0242181	0.00378965	6.39059	1.7e-10
Creatinine	rs581611	6	160649726	G	A	-0.0413561	0.00571525	-7.2361	4.6e-13
Creatinine	rs2279463	6	160668389	A	G	-0.0501372	0.0050461	-9.93583	2.9e-23
Creatinine	rs7785293	7	1286128	C	T	0.0361132	0.00427013	8.45717	2.7e-17
Creatinine	rs848476	7	77541673	G	A	0.0259962	0.00389287	6.6779	2.4e-11
Creatinine	rs7779671	7	128742221	A	G	0.0212974	0.00355212	5.99569	2e-09
Creatinine	rs10224002	7	151415041	A	G	-0.0520189	0.00390335	-13.3267	1.6e-40
Creatinine	rs35039922	8	8675325	A	T	0.0218723	0.00355195	6.15783	7.4e-10
Creatinine	rs2119690	8	19859539	G	A	0.0240183	0.00391015	6.14255	8.1e-10
Creatinine	rs17786744	8	23777006	A	G	-0.0257799	0.00361092	-7.13943	9.4e-13
Creatinine	rs184561571	8	30407389	G	A	0.0420927	0.00717337	5.86791	4.4e-09
Creatinine	rs11786896	8	145018354	C	T	-0.0457746	0.00820667	-5.57773	2.4e-08
Creatinine	rs4744712	9	71434707	A	C	0.0244808	0.00361691	6.76843	1.3e-11
Creatinine	rs80282103	10	899071	A	T	-0.0374924	0.00647299	-5.79213	6.9e-09
Creatinine	rs10821905	10	52646093	G	A	0.031592	0.00462688	6.82793	8.6e-12
Creatinine	rs7080838	10	126419841	C	T	-0.0195883	0.00358919	-5.45758	4.8e-08
Creatinine	rs11564722	11	2178330	C	T	0.0245457	0.00419369	5.85301	4.8e-09
Creatinine	rs81205	11	2798804	A	C	-0.0242415	0.00362559	-6.68622	2.3e-11
Creatinine	rs55733296	11	30754837	G	A	-0.0819031	0.00916865	-8.93295	4.1e-19
Creatinine	rs964184	11	116648917	G	C	0.0565271	0.0052132	10.8431	2.2e-27
Creatinine	rs10744602	12	3425707	C	A	0.026878	0.00466947	5.75611	8.6e-09
Creatinine	rs10459101	12	15342463	G	T	0.0263262	0.00442689	5.94688	2.7e-09
Creatinine	rs2164996	15	41536624	T	C	-0.0256981	0.00357555	-7.18717	6.6e-13
Creatinine	rs2486280	15	45751889	T	C	-0.0279888	0.00355832	-7.86573	3.7e-15
Creatinine	rs17730281	15	53907948	G	A	0.0280078	0.00424665	6.59527	4.2e-11
Creatinine	rs11072563	15	76220673	A	G	-0.0286719	0.00406201	-7.05855	1.7e-12
Creatinine	rs77924615	16	20392332	G	A	0.0529438	0.00449585	11.7761	5.2e-32
Creatinine	rs12927956	16	51755371	C	T	-0.0238523	0.00426717	-5.58972	2.3e-08
Creatinine	rs2460448	16	89700881	G	A	-0.0224897	0.00357414	-6.29234	3.1e-10
Creatinine	rs111653425	17	19474875	C	T	-0.142227	0.0161309	-8.81705	1.2e-18
Creatinine	rs2338801	17	37490780	G	T	0.0341236	0.00406055	8.40369	4.3e-17
Creatinine	rs12940987	17	59269257	G	A	-0.0271035	0.00430723	-6.29256	3.1e-10
Creatinine	rs11657044	17	59450105	T	C	0.0457161	0.00477309	9.57788	9.9e-22
Creatinine	rs8096658	18	77156537	C	G	-0.0272076	0.00358535	-7.58855	3.2e-14
Creatinine	rs35709439	19	33190263	C	T	0.0325649	0.0045373	7.17715	7.1e-13
Creatinine	rs1065853	19	45413233	G	T	-0.0381195	0.00653447	-5.8336	5.4e-09
Creatinine	rs6059973	20	33254329	A	T	-0.026391	0.00357858	-7.37471	1.6e-13
Creatinine	rs6127099	20	52731402	A	T	0.0234902	0.0040415	5.81225	6.2e-09
Creatinine	rs5750561	22	38595260	A	T	-0.0278352	0.00362078	-7.68763	1.5e-14
UACR	rs17035646	1	10796547	A	G	0.0120302	0.0021185	5.67864	1.358e-08
UACR	rs4641276	1	33760743	T	C	-0.0128406	0.0023308	-5.5091	3.607e-08
UACR	rs55668525	1	47956731	T	G	0.0217764	0.0025457	8.55419	1.187e-17
UACR	rs2075571	1	155174106	T	C	0.0160299	0.0020161	7.95094	1.853e-15
UACR	rs16864515	1	171435542	A	C	-0.0188738	0.0033621	-5.61369	1.981e-08
UACR	rs78444298	1	184672098	A	G	-0.0473471	0.0075067	-6.30731	2.839e-10
UACR	rs3850625	1	201016296	A	G	0.0177182	0.0031206	5.67782	1.364e-08
UACR	rs4665972	2	27598097	T	C	0.0173726	0.0020777	8.36146	6.196e-17
UACR	rs12714144	2	85754578	A	T	0.0224637	0.0029873	7.51973	5.494e-14
UACR	rs2880119	2	111809330	A	C	-0.0164051	0.0028558	-5.74448	9.215e-09
UACR	rs10207567	2	203714973	C	G	0.0193712	0.002552	7.5906	3.182e-14
UACR	rs1047891	2	211540507	A	C	-0.0189908	0.0021754	-8.7298	2.553e-18
UACR	rs7597336	2	227942519	A	G	-0.0199876	0.0029934	-6.67722	2.434e-11
UACR	rs73065147	3	46894939	T	C	-0.0264326	0.0039274	-6.73031	1.693e-11
UACR	rs11709284	3	52559705	A	G	0.0112451	0.0019991	5.62508	1.855e-08
UACR	rs112607182	3	170027407	T	C	0.0301346	0.0041018	7.34668	2.032e-13
UACR	rs13132085	4	56460085	A	G	-0.0127622	0.0021969	-5.80919	6.278e-09
UACR	rs10023335	4	77358987	T	C	0.01439	0.002017	7.13436	9.715e-13
UACR	rs6535594	4	149132756	A	G	0.0143694	0.0019939	7.20668	5.74e-13
UACR	rs76027714	5	53275370	A	G	0.0234446	0.0038402	6.10505	1.027e-09
UACR	rs1309546	5	64290004	T	C	0.0123644	0.0019965	6.19304	5.898e-10
UACR	rs162890	5	131623658	T	C	0.0134553	0.002176	6.1835	6.269e-10
UACR	rs56336142	6	39134099	T	C	-0.0173069	0.002439	-7.0959	1.286e-12
UACR	rs3734692	6	43817791	A	T	-0.0177228	0.0021814	-8.12451	4.487e-16
UACR	rs4410790	7	17284577	T	C	-0.0219239	0.0020613	-10.636	2.032e-26
UACR	rs13236218	7	29794120	T	G	0.016202	0.0023717	6.83139	8.405e-12
UACR	rs35692677	7	69902654	A	G	-0.016352	0.0025946	-6.30232	2.934e-10
UACR	rs1057868	7	75615006	T	C	0.0121717	0.0021985	5.53637	3.089e-08
UACR	rs7812843	8	23737080	A	G	-0.0116995	0.0019827	-5.90079	3.616e-09
UACR	rs4738817	8	61620613	A	G	-0.0115306	0.0019942	-5.78207	7.385e-09
UACR	rs6998967	8	81364205	A	G	-0.0152428	0.0026868	-5.67322	1.401e-08
UACR	rs2954021	8	126482077	A	G	0.0148457	0.0019821	7.48988	6.89e-14
UACR	rs45551835	10	16932384	A	G	0.201076	0.0084199	23.8811	4.83e-126
UACR	rs1801234	10	16979661	T	C	0.0113957	0.0020152	5.65487	1.56e-08
UACR	rs562661763	10	17160005	T	G	-0.120843	0.0132829	-9.09764	9.229e-20
UACR	rs2068888	10	94839642	A	G	-0.0124266	0.0020029	-6.2043	5.499e-10
UACR	rs113139575	11	10296221	C	G	-0.0248385	0.004086	-6.07893	1.209e-09
UACR	rs988712	11	27563382	T	G	-0.0131747	0.0023395	-5.63142	1.788e-08
UACR	rs7115200	11	71752160	T	G	-0.0122547	0.0020438	-5.99604	2.021e-09
UACR	rs508205	11	120057343	A	G	-0.0132032	0.0019984	-6.60689	3.927e-11
UACR	rs2601006	12	69979517	T	C	-0.015452	0.0020932	-7.382	1.559e-13
UACR	rs4899263	14	69285264	A	G	-0.0136243	0.0020211	-6.74103	1.572e-11
UACR	rs1648837	15	42133885	T	C	-0.0144042	0.0025285	-5.69674	1.221e-08
UACR	rs146311723	15	63804507	T	C	-0.0154168	0.0026582	-5.79971	6.64e-09
UACR	rs2472297	15	75027880	T	C	0.0244946	0.0023378	10.4776	1.094e-25
UACR	rs11078597	17	1618363	T	C	-0.0159921	0.0025948	-6.16313	7.133e-10
UACR	rs677888	17	37461018	T	G	-0.0143186	0.0023247	-6.15933	7.299e-10
UACR	rs35572189	17	79419025	A	G	-0.0119865	0.0021641	-5.53879	3.046e-08
UACR	rs11659764	18	53335512	A	T	0.0300782	0.0044753	6.72093	1.806e-11
UACR	rs1688031	19	35556640	T	C	-0.019485	0.002893	-6.73522	1.636e-11
UACR	rs144135542	19	41346120	T	C	0.0145616	0.0026319	5.53273	3.151e-08
UACR	rs15052	19	41813375	T	C	0.0173241	0.0027287	6.34885	2.17e-10
UACR	rs838142	19	49252151	A	G	0.017184	0.0023041	7.45801	8.783e-14
UACR	rs6142630	20	30761183	A	G	0.011199	0.0020259	5.52791	3.24e-08
UACR	rs11912350	22	30748027	T	C	-0.0130071	0.002332	-5.57766	2.437e-08
eGFRcrea	rs1800615	1	15832281	T	C	-0.0058	0.00092	-6.30435	1.9e-09
eGFRcrea	rs267734	1	150951477	T	C	-0.0079	0.0011	-7.18182	4e-13
eGFRcrea	rs3850625	1	201016296	A	G	0.008	0.0014	5.71429	6.4e-09
eGFRcrea	rs1260326	2	27730940	T	C	0.0068	0.00092	7.3913	3.4e-14
eGFRcrea	rs6546838	2	73679280	A	G	-0.0093	0.001	-9.3	7.7e-20
eGFRcrea	rs3820716	2	148680260	A	G	-0.0052	0.00092	-5.65217	2.7e-09
eGFRcrea	rs715	2	211543055	T	C	0.0096	0.001	9.6	2.3e-21
eGFRcrea	rs2712184	2	217682779	A	C	-0.0049	0.00092	-5.32609	2.7e-08
eGFRcrea	rs6795744	3	13906850	A	G	0.0071	0.0012	5.91667	9.6e-09
eGFRcrea	rs2861422	3	141724644	T	C	0.0074	0.001	7.4	9.1e-14
eGFRcrea	rs17319721	4	77368847	A	G	-0.011	0.00092	-11.9565	1.3e-37
eGFRcrea	rs228611	4	103561709	A	G	-0.0055	0.00092	-5.97826	4.7e-10
eGFRcrea	rs11959928	5	39397132	A	T	-0.0083	0.00092	-9.02174	1.7e-20
eGFRcrea	rs7735249	5	53310139	C	G	-0.011	0.0018	-6.11111	2.1e-09
eGFRcrea	rs6420094	5	176817636	A	G	0.0096	0.001	9.6	4.9e-22
eGFRcrea	rs9472135	6	43809802	T	C	-0.008	0.001	-8	3.3e-15
eGFRcrea	rs316009	6	160675764	T	C	0.013	0.0014	9.28571	4.4e-19
eGFRcrea	rs12209517	6	160756736	C	G	0.01	0.0013	7.69231	1.1e-14
eGFRcrea	rs848490	7	77555005	C	G	0.0073	0.001	7.3	7.8e-13
eGFRcrea	rs7805747	7	151407801	A	G	-0.013	0.0011	-11.8182	8e-29
eGFRcrea	rs1405809	7	156266712	A	G	0.0064	0.001	6.4	8.3e-10
eGFRcrea	rs3758086	8	23714992	A	G	-0.0071	0.00092	-7.71739	1.7e-15
eGFRcrea	rs4744712	9	71434707	A	C	-0.0071	0.00092	-7.71739	4.3e-15
eGFRcrea	rs1044261	10	1065710	T	C	-0.011	0.0016	-6.875	1.2e-11
eGFRcrea	rs10994856	10	52645248	A	G	0.0075	0.0011	6.81818	1.2e-10
eGFRcrea	rs913423	10	94845036	A	G	-0.0052	0.00092	-5.65217	5.1e-09
eGFRcrea	rs163160	11	2789955	A	G	0.0067	0.0011	6.09091	9.7e-09
eGFRcrea	rs963837	11	30749090	T	C	-0.0078	0.00092	-8.47826	5.7e-18
eGFRcrea	rs4014195	11	65506822	C	G	0.0061	0.00092	6.63043	2.2e-11
eGFRcrea	rs10491967	12	3368093	A	G	-0.0092	0.0014	-6.57143	3e-10
eGFRcrea	rs7956634	12	15321194	T	C	-0.0068	0.0011	-6.18182	2.5e-09
eGFRcrea	rs11613352	12	57792580	T	C	0.0057	0.001	5.7	4.7e-08
eGFRcrea	rs11070460	15	45808928	A	C	0.0082	0.00092	8.91304	7.1e-19
eGFRcrea	rs512563	15	53940212	T	C	-0.0077	0.001	-7.7	1.9e-14
eGFRcrea	rs1394125	15	76158983	A	G	-0.0073	0.001	-7.3	5.5e-14
eGFRcrea	rs13329952	16	20366507	T	C	-0.016	0.0011	-14.5455	9.5e-43
eGFRcrea	rs894680	17	19440538	A	G	-0.0065	0.00092	-7.06522	1e-11
eGFRcrea	rs6503507	17	37525274	T	C	0.0076	0.001	7.6	1.5e-14
eGFRcrea	rs11655511	17	59287269	T	C	-0.0083	0.0011	-7.54545	1e-13
eGFRcrea	rs11657044	17	59450105	T	C	-0.011	0.0012	-9.16667	7.9e-22
eGFRcrea	rs12460876	19	33356891	T	C	-0.0066	0.00092	-7.17391	1.9e-13
eGFRcrea	rs6088580	20	33285053	C	G	-0.0055	0.00092	-5.97826	7.2e-10
eGFRcrea	rs17216707	20	52732362	T	C	-0.0084	0.0011	-7.63636	6e-13
eGFRcys	rs143918894	1	244970841	A	G	-0.1193	0.0184	-6.4837	1.05e-10
eGFRcys	rs5030707	20	23618656	C	G	-0.0699	0.0027	-25.8889	4.11e-153
eGFRcys	rs60136849	16	20353815	T	C	-0.0184	0.003	-6.13333	3.23e-10
Diabetic nephropathy	rs55853916	10	114781950	C	G	0.3454	0.0624	5.53526	3.046e-08
IgA nephropathy	rs2885134	1	13921934	G	A	0.2122	0.0359	5.91086	3.253e-09
IgA nephropathy	rs140069999	2	227810775	A	G	-0.2811	0.048	-5.85625	4.586e-09
IgA nephropathy	rs7597716	2	228179901	T	C	0.0717	0.0131	5.47328	4.122e-08
IgA nephropathy	rs2524075	6	31243859	T	C	-0.1067	0.0133	-8.02256	8.605e-16
IgA nephropathy	rs9266216	6	31325090	T	C	0.1296	0.012	10.8	4.079e-27
IgA nephropathy	rs519662	11	121581419	C	T	-0.0822	0.0142	-5.78873	7.314e-09
IgA nephropathy	rs1606888	15	71605453	G	A	0.0869	0.0155	5.60645	1.983e-08
IgA nephropathy	rs948705	16	57349346	T	G	0.0921	0.0166	5.54819	2.757e-08
IgA nephropathy	rs56254331	19	41826020	C	A	-0.1281	0.0156	-8.21154	2.097e-16

[truncated: 1 more sheets: Table S11]
